# Supplementary material for: Climate sensitivity of Cryptomeria japonica in two contrasting environments: Perspectives from QTL mapping
Source: PLoS One. 2020 Jan 28;15(1):e0228278. doi: 10.1371/journal.pone.0228278 (PMC6986750; doi:10.1371/journal.pone.0228278)
Supplement: S1 Table — (CSV) [file pone.0228278.s008.csv]

site	id	year	tree ring width (mm)
Kumamoto	km001-1	2015	4.402666667
Kumamoto	km001-1	2014	10.83733333
Kumamoto	km001-1	2013	11.09133333
Kumamoto	km001-1	2012	12.7
Kumamoto	km001-1	2011	15.24
Kumamoto	km001-1	2010	16.67933333
Kumamoto	km001-1	2009	10.83733333
Kumamoto	km001-1	2008	13.12333333
Kumamoto	km001-1	2007	14.224
Kumamoto	km001-1	2006	7.366
Kumamoto	km001-1	2005	4.826
Kumamoto	km001-1	2004	2.370666667
Kumamoto	km001-2	2015	3.471333333
Kumamoto	km001-2	2014	6.011333333
Kumamoto	km001-2	2013	3.81
Kumamoto	km001-2	2012	7.62
Kumamoto	km001-2	2011	6.35
Kumamoto	km001-2	2010	10.668
Kumamoto	km001-2	2009	11.09133333
Kumamoto	km001-2	2008	16.51
Kumamoto	km001-2	2007	13.88533333
Kumamoto	km001-2	2006	8.89
Kumamoto	km001-2	2005	5.842
Kumamoto	km001-2	2004	2.032
Kumamoto	km002-1	2015	3.302
Kumamoto	km002-1	2014	3.81
Kumamoto	km002-1	2013	6.35
Kumamoto	km002-1	2012	8.297333333
Kumamoto	km002-1	2011	7.366
Kumamoto	km002-1	2010	9.313333333
Kumamoto	km002-1	2009	9.652
Kumamoto	km002-1	2008	9.567333333
Kumamoto	km002-1	2007	20.23533333
Kumamoto	km002-1	2006	13.63133333
Kumamoto	km002-1	2005	4.148666667
Kumamoto	km002-1	2004	2.370666667
Kumamoto	km002-2	2015	3.81
Kumamoto	km002-2	2014	6.604
Kumamoto	km002-2	2013	8.974666667
Kumamoto	km002-2	2012	8.212666667
Kumamoto	km002-2	2011	6.688666667
Kumamoto	km002-2	2010	10.32933333
Kumamoto	km002-2	2009	11.51466667
Kumamoto	km002-2	2008	16.84866667
Kumamoto	km002-2	2007	18.96533333
Kumamoto	km002-2	2006	9.482666667
Kumamoto	km002-2	2005	5.164666667
Kumamoto	km002-2	2004	2.116666667
Kumamoto	km003-1	2015	2.455333333
Kumamoto	km003-1	2014	2.116666667
Kumamoto	km003-1	2013	2.878666667
Kumamoto	km003-1	2012	4.656666667
Kumamoto	km003-1	2011	3.302
Kumamoto	km003-1	2010	7.704666667
Kumamoto	km003-1	2009	9.821333333
Kumamoto	km003-1	2008	16.34066667
Kumamoto	km003-1	2007	14.732
Kumamoto	km003-1	2006	12.61533333
Kumamoto	km003-1	2005	3.979333333
Kumamoto	km003-1	2004	1.947333333
Kumamoto	km003-2	2015	2.201333333
Kumamoto	km003-2	2014	5.08
Kumamoto	km003-2	2013	5.08
Kumamoto	km003-2	2012	7.366
Kumamoto	km003-2	2011	9.652
Kumamoto	km003-2	2010	8.974666667
Kumamoto	km003-2	2009	12.446
Kumamoto	km003-2	2008	13.208
Kumamoto	km003-2	2007	13.88533333
Kumamoto	km003-2	2006	4.572
Kumamoto	km003-2	2005	3.302
Kumamoto	km003-2	2004	2.201333333
Kumamoto	km004-1	2015	4.572
Kumamoto	km004-1	2014	6.180666667
Kumamoto	km004-1	2013	5.757333333
Kumamoto	km004-1	2012	7.366
Kumamoto	km004-1	2011	6.519333333
Kumamoto	km004-1	2010	10.58333333
Kumamoto	km004-1	2009	11.26066667
Kumamoto	km004-1	2008	15.32466667
Kumamoto	km004-1	2007	14.90133333
Kumamoto	km004-1	2006	7.958666667
Kumamoto	km004-1	2005	4.148666667
Kumamoto	km004-1	2004	1.778
Kumamoto	km004-2	2015	4.910666667
Kumamoto	km004-2	2014	6.096
Kumamoto	km004-2	2013	9.144
Kumamoto	km004-2	2012	9.821333333
Kumamoto	km004-2	2011	13.54666667
Kumamoto	km004-2	2010	10.75266667
Kumamoto	km004-2	2009	12.10733333
Kumamoto	km004-2	2008	18.20333333
Kumamoto	km004-2	2007	18.62666667
Kumamoto	km004-2	2006	14.13933333
Kumamoto	km004-2	2005	5.249333333
Kumamoto	km004-2	2004	2.54
Kumamoto	km005-1	2015	1.354666667
Kumamoto	km005-1	2014	1.439333333
Kumamoto	km005-1	2013	1.608666667
Kumamoto	km005-1	2012	1.778
Kumamoto	km005-1	2011	2.116666667
Kumamoto	km005-1	2010	3.386666667
Kumamoto	km005-1	2009	6.942666667
Kumamoto	km005-1	2008	12.78466667
Kumamoto	km005-1	2007	17.18733333
Kumamoto	km005-1	2006	15.07066667
Kumamoto	km005-1	2005	6.688666667
Kumamoto	km005-1	2004	1.947333333
Kumamoto	km005-2	2015	1.693333333
Kumamoto	km005-2	2014	1.27
Kumamoto	km005-2	2013	2.709333333
Kumamoto	km005-2	2012	3.302
Kumamoto	km005-2	2011	3.979333333
Kumamoto	km005-2	2010	7.027333333
Kumamoto	km005-2	2009	11.938
Kumamoto	km005-2	2008	16.93333333
Kumamoto	km005-2	2007	15.66333333
Kumamoto	km005-2	2006	15.07066667
Kumamoto	km005-2	2005	4.656666667
Kumamoto	km005-2	2004	1.862666667
Kumamoto	km006-1	2015	2.201333333
Kumamoto	km006-1	2014	2.116666667
Kumamoto	km006-1	2013	2.54
Kumamoto	km006-1	2012	2.878666667
Kumamoto	km006-1	2011	2.54
Kumamoto	km006-1	2010	4.572
Kumamoto	km006-1	2009	6.519333333
Kumamoto	km006-1	2008	12.10733333
Kumamoto	km006-1	2007	13.54666667
Kumamoto	km006-1	2006	9.652
Kumamoto	km006-1	2005	4.064
Kumamoto	km006-1	2004	2.286
Kumamoto	km006-2	2015	6.604
Kumamoto	km006-2	2014	8.128
Kumamoto	km006-2	2013	11.34533333
Kumamoto	km006-2	2012	16.256
Kumamoto	km006-2	2011	16.51
Kumamoto	km006-2	2010	20.32
Kumamoto	km006-2	2009	19.21933333
Kumamoto	km006-2	2008	20.91266667
Kumamoto	km006-2	2007	17.78
Kumamoto	km006-2	2006	11.59933333
Kumamoto	km006-2	2005	4.572
Kumamoto	km006-2	2004	2.54
Kumamoto	km007-1	2015	2.878666667
Kumamoto	km007-1	2014	2.794
Kumamoto	km007-1	2013	2.878666667
Kumamoto	km007-1	2012	3.894666667
Kumamoto	km007-1	2011	4.064
Kumamoto	km007-1	2010	6.180666667
Kumamoto	km007-1	2009	6.096
Kumamoto	km007-1	2008	14.13933333
Kumamoto	km007-1	2007	12.954
Kumamoto	km007-1	2006	8.720666667
Kumamoto	km007-1	2005	6.942666667
Kumamoto	km007-2	2015	3.556
Kumamoto	km007-2	2014	4.318
Kumamoto	km007-2	2013	7.958666667
Kumamoto	km007-2	2012	8.89
Kumamoto	km007-2	2011	8.128
Kumamoto	km007-2	2010	10.75266667
Kumamoto	km007-2	2009	15.494
Kumamoto	km007-2	2008	20.48933333
Kumamoto	km007-2	2007	16.764
Kumamoto	km007-2	2006	13.37733333
Kumamoto	km007-2	2005	6.011333333
Kumamoto	km008-1	2015	3.979333333
Kumamoto	km008-1	2014	5.249333333
Kumamoto	km008-1	2013	5.842
Kumamoto	km008-1	2012	11.684
Kumamoto	km008-1	2011	10.16
Kumamoto	km008-1	2010	9.059333333
Kumamoto	km008-1	2009	16.59466667
Kumamoto	km008-1	2008	22.52133333
Kumamoto	km008-1	2007	19.812
Kumamoto	km008-1	2006	10.83733333
Kumamoto	km008-1	2005	4.402666667
Kumamoto	km008-1	2004	2.116666667
Kumamoto	km008-2	2015	1.439333333
Kumamoto	km008-2	2014	1.016
Kumamoto	km008-2	2013	1.016
Kumamoto	km008-2	2012	1.016
Kumamoto	km008-2	2011	2.286
Kumamoto	km008-2	2010	5.588
Kumamoto	km008-2	2009	6.519333333
Kumamoto	km008-2	2008	11.76866667
Kumamoto	km008-2	2007	9.228666667
Kumamoto	km008-2	2006	4.402666667
Kumamoto	km008-2	2005	4.995333333
Kumamoto	km008-2	2004	2.54
Kumamoto	km009-1	2015	2.54
Kumamoto	km009-1	2014	2.709333333
Kumamoto	km009-1	2013	2.455333333
Kumamoto	km009-1	2012	1.947333333
Kumamoto	km009-1	2011	2.54
Kumamoto	km009-1	2010	4.826
Kumamoto	km009-1	2009	9.567333333
Kumamoto	km009-1	2008	14.81666667
Kumamoto	km009-1	2007	17.94933333
Kumamoto	km009-1	2006	15.07066667
Kumamoto	km009-1	2005	4.487333333
Kumamoto	km009-1	2004	2.794
Kumamoto	km009-2	2015	0.762
Kumamoto	km009-2	2014	0.846666667
Kumamoto	km009-2	2013	1.016
Kumamoto	km009-2	2012	2.370666667
Kumamoto	km009-2	2011	2.794
Kumamoto	km009-2	2010	4.656666667
Kumamoto	km009-2	2009	8.89
Kumamoto	km009-2	2008	13.63133333
Kumamoto	km009-2	2007	17.69533333
Kumamoto	km009-2	2006	8.720666667
Kumamoto	km009-2	2005	3.556
Kumamoto	km009-2	2004	3.132666667
Kumamoto	km010-1	2015	3.640666667
Kumamoto	km010-1	2014	3.048
Kumamoto	km010-1	2013	4.656666667
Kumamoto	km010-1	2012	5.418666667
Kumamoto	km010-1	2011	9.313333333
Kumamoto	km010-1	2010	8.382
Kumamoto	km010-1	2009	10.49866667
Kumamoto	km010-1	2008	12.61533333
Kumamoto	km010-1	2007	16.256
Kumamoto	km010-1	2006	10.668
Kumamoto	km010-1	2005	4.910666667
Kumamoto	km010-1	2004	2.455333333
Kumamoto	km010-2	2015	3.471333333
Kumamoto	km010-2	2014	4.318
Kumamoto	km010-2	2013	5.164666667
Kumamoto	km010-2	2012	3.640666667
Kumamoto	km010-2	2011	3.556
Kumamoto	km010-2	2010	6.942666667
Kumamoto	km010-2	2009	8.974666667
Kumamoto	km010-2	2008	12.86933333
Kumamoto	km010-2	2007	16.002
Kumamoto	km010-2	2006	10.414
Kumamoto	km010-2	2005	4.487333333
Kumamoto	km010-2	2004	2.455333333
Kumamoto	km011-1	2015	4.826
Kumamoto	km011-1	2014	9.313333333
Kumamoto	km011-1	2013	12.02266667
Kumamoto	km011-1	2012	11.76866667
Kumamoto	km011-1	2011	14.05466667
Kumamoto	km011-1	2010	17.61066667
Kumamoto	km011-1	2009	12.53066667
Kumamoto	km011-1	2008	15.83266667
Kumamoto	km011-1	2007	13.54666667
Kumamoto	km011-1	2006	10.83733333
Kumamoto	km011-1	2005	4.318
Kumamoto	km011-1	2004	3.048
Kumamoto	km011-2	2015	4.656666667
Kumamoto	km011-2	2014	4.656666667
Kumamoto	km011-2	2013	5.418666667
Kumamoto	km011-2	2012	5.08
Kumamoto	km011-2	2011	8.297333333
Kumamoto	km011-2	2010	10.922
Kumamoto	km011-2	2009	11.59933333
Kumamoto	km011-2	2008	13.37733333
Kumamoto	km011-2	2007	12.36133333
Kumamoto	km011-2	2006	9.313333333
Kumamoto	km011-2	2005	3.894666667
Kumamoto	km011-2	2004	3.386666667
Kumamoto	km012-1	2015	4.487333333
Kumamoto	km012-1	2014	4.826
Kumamoto	km012-1	2013	10.668
Kumamoto	km012-1	2012	9.059333333
Kumamoto	km012-1	2011	10.414
Kumamoto	km012-1	2010	12.53066667
Kumamoto	km012-1	2009	13.716
Kumamoto	km012-1	2008	12.192
Kumamoto	km012-1	2007	13.462
Kumamoto	km012-1	2006	11.76866667
Kumamoto	km012-1	2005	4.318
Kumamoto	km012-1	2004	2.878666667
Kumamoto	km012-2	2015	4.064
Kumamoto	km012-2	2014	6.265333333
Kumamoto	km012-2	2013	13.37733333
Kumamoto	km012-2	2012	8.128
Kumamoto	km012-2	2011	7.958666667
Kumamoto	km012-2	2010	8.466666667
Kumamoto	km012-2	2009	10.58333333
Kumamoto	km012-2	2008	14.224
Kumamoto	km012-2	2007	19.13466667
Kumamoto	km012-2	2006	12.10733333
Kumamoto	km012-2	2005	5.503333333
Kumamoto	km012-2	2004	3.132666667
Kumamoto	km013-1	2015	2.54
Kumamoto	km013-1	2014	1.862666667
Kumamoto	km013-1	2013	2.878666667
Kumamoto	km013-1	2012	4.826
Kumamoto	km013-1	2011	3.217333333
Kumamoto	km013-1	2010	5.503333333
Kumamoto	km013-1	2009	8.89
Kumamoto	km013-1	2008	19.13466667
Kumamoto	km013-1	2007	13.37733333
Kumamoto	km013-1	2006	9.821333333
Kumamoto	km013-1	2005	4.064
Kumamoto	km013-1	2004	3.132666667
Kumamoto	km013-2	2015	1.27
Kumamoto	km013-2	2014	3.302
Kumamoto	km013-2	2013	3.471333333
Kumamoto	km013-2	2012	4.656666667
Kumamoto	km013-2	2011	4.148666667
Kumamoto	km013-2	2010	6.519333333
Kumamoto	km013-2	2009	7.789333333
Kumamoto	km013-2	2008	13.12333333
Kumamoto	km013-2	2007	16.002
Kumamoto	km013-2	2006	7.874
Kumamoto	km013-2	2005	2.878666667
Kumamoto	km013-2	2004	4.656666667
Kumamoto	km014-1	2015	4.402666667
Kumamoto	km014-1	2014	3.217333333
Kumamoto	km014-1	2013	3.979333333
Kumamoto	km014-1	2012	7.281333333
Kumamoto	km014-1	2011	8.297333333
Kumamoto	km014-1	2010	9.228666667
Kumamoto	km014-1	2009	12.61533333
Kumamoto	km014-1	2008	15.748
Kumamoto	km014-1	2007	16.42533333
Kumamoto	km014-1	2006	10.922
Kumamoto	km014-1	2005	5.757333333
Kumamoto	km014-1	2004	3.132666667
Kumamoto	km014-2	2015	1.862666667
Kumamoto	km014-2	2014	2.116666667
Kumamoto	km014-2	2013	3.132666667
Kumamoto	km014-2	2012	5.672666667
Kumamoto	km014-2	2011	5.249333333
Kumamoto	km014-2	2010	4.826
Kumamoto	km014-2	2009	8.212666667
Kumamoto	km014-2	2008	14.64733333
Kumamoto	km014-2	2007	21.67466667
Kumamoto	km014-2	2006	10.24466667
Kumamoto	km014-2	2005	5.334
Kumamoto	km014-2	2004	1.185333333
Kumamoto	km015-1	2015	2.709333333
Kumamoto	km015-1	2014	4.148666667
Kumamoto	km015-1	2013	4.995333333
Kumamoto	km015-1	2012	3.640666667
Kumamoto	km015-1	2011	4.741333333
Kumamoto	km015-1	2010	6.942666667
Kumamoto	km015-1	2009	11.684
Kumamoto	km015-1	2008	16.34066667
Kumamoto	km015-1	2007	21.50533333
Kumamoto	km015-1	2006	12.7
Kumamoto	km015-1	2005	5.757333333
Kumamoto	km015-1	2004	1.947333333
Kumamoto	km015-2	2015	2.116666667
Kumamoto	km015-2	2014	1.947333333
Kumamoto	km015-2	2013	3.556
Kumamoto	km015-2	2012	2.455333333
Kumamoto	km015-2	2011	3.81
Kumamoto	km015-2	2010	4.318
Kumamoto	km015-2	2009	7.196666667
Kumamoto	km015-2	2008	13.03866667
Kumamoto	km015-2	2007	15.83266667
Kumamoto	km015-2	2006	7.281333333
Kumamoto	km015-2	2005	4.402666667
Kumamoto	km015-2	2004	2.624666667
Kumamoto	km016-1	2015	6.942666667
Kumamoto	km016-1	2014	11.176
Kumamoto	km016-1	2013	16.256
Kumamoto	km016-1	2012	14.56266667
Kumamoto	km016-1	2011	14.224
Kumamoto	km016-1	2010	14.13933333
Kumamoto	km016-1	2009	18.20333333
Kumamoto	km016-1	2008	16.764
Kumamoto	km016-1	2007	14.478
Kumamoto	km016-1	2006	9.821333333
Kumamoto	km016-1	2005	4.148666667
Kumamoto	km016-1	2004	1.862666667
Kumamoto	km016-2	2015	4.064
Kumamoto	km016-2	2014	7.535333333
Kumamoto	km016-2	2013	7.958666667
Kumamoto	km016-2	2012	6.180666667
Kumamoto	km016-2	2011	6.519333333
Kumamoto	km016-2	2010	8.212666667
Kumamoto	km016-2	2009	7.366
Kumamoto	km016-2	2008	14.05466667
Kumamoto	km016-2	2007	10.668
Kumamoto	km016-2	2006	10.24466667
Kumamoto	km016-2	2005	3.894666667
Kumamoto	km016-2	2004	1.439333333
Kumamoto	km018-1	2015	2.709333333
Kumamoto	km018-1	2014	4.910666667
Kumamoto	km018-1	2013	9.821333333
Kumamoto	km018-1	2012	8.212666667
Kumamoto	km018-1	2011	11.176
Kumamoto	km018-1	2010	9.990666667
Kumamoto	km018-1	2009	15.91733333
Kumamoto	km018-1	2008	16.67933333
Kumamoto	km018-1	2007	15.83266667
Kumamoto	km018-1	2006	11.00666667
Kumamoto	km018-1	2005	5.842
Kumamoto	km018-1	2004	3.979333333
Kumamoto	km018-2	2015	2.624666667
Kumamoto	km018-2	2014	2.794
Kumamoto	km018-2	2013	3.979333333
Kumamoto	km018-2	2012	5.249333333
Kumamoto	km018-2	2011	5.418666667
Kumamoto	km018-2	2010	5.672666667
Kumamoto	km018-2	2009	7.874
Kumamoto	km018-2	2008	12.7
Kumamoto	km018-2	2007	9.736666667
Kumamoto	km018-2	2006	7.281333333
Kumamoto	km018-2	2005	4.995333333
Kumamoto	km018-2	2004	3.471333333
Kumamoto	km019-1	2015	1.947333333
Kumamoto	km019-1	2014	2.709333333
Kumamoto	km019-1	2013	2.794
Kumamoto	km019-1	2012	6.35
Kumamoto	km019-1	2011	5.334
Kumamoto	km019-1	2010	5.08
Kumamoto	km019-1	2009	5.249333333
Kumamoto	km019-1	2008	10.49866667
Kumamoto	km019-1	2007	12.10733333
Kumamoto	km019-1	2006	4.402666667
Kumamoto	km019-1	2005	4.064
Kumamoto	km019-1	2004	3.302
Kumamoto	km019-2	2015	2.455333333
Kumamoto	km019-2	2014	3.471333333
Kumamoto	km019-2	2013	8.297333333
Kumamoto	km019-2	2012	13.54666667
Kumamoto	km019-2	2011	11.176
Kumamoto	km019-2	2010	12.27666667
Kumamoto	km019-2	2009	16.08666667
Kumamoto	km019-2	2008	18.542
Kumamoto	km019-2	2007	15.40933333
Kumamoto	km019-2	2006	11.34533333
Kumamoto	km019-2	2005	6.604
Kumamoto	km019-2	2004	3.132666667
Kumamoto	km020-1	2015	2.624666667
Kumamoto	km020-1	2014	2.54
Kumamoto	km020-1	2013	8.974666667
Kumamoto	km020-1	2012	6.858
Kumamoto	km020-1	2011	6.011333333
Kumamoto	km020-1	2010	8.636
Kumamoto	km020-1	2009	13.12333333
Kumamoto	km020-1	2008	16.256
Kumamoto	km020-1	2007	18.71133333
Kumamoto	km020-1	2006	8.043333333
Kumamoto	km020-1	2005	4.995333333
Kumamoto	km020-1	2004	2.878666667
Kumamoto	km020-2	2015	1.608666667
Kumamoto	km020-2	2014	2.878666667
Kumamoto	km020-2	2013	4.064
Kumamoto	km020-2	2012	3.81
Kumamoto	km020-2	2011	4.318
Kumamoto	km020-2	2010	4.487333333
Kumamoto	km020-2	2009	7.281333333
Kumamoto	km020-2	2008	9.144
Kumamoto	km020-2	2007	8.466666667
Kumamoto	km020-2	2006	3.979333333
Kumamoto	km020-2	2005	4.741333333
Kumamoto	km020-2	2004	3.302
Kumamoto	km021-1	2015	6.35
Kumamoto	km021-1	2014	7.874
Kumamoto	km021-1	2013	7.027333333
Kumamoto	km021-1	2012	12.61533333
Kumamoto	km021-1	2011	9.482666667
Kumamoto	km021-1	2010	17.526
Kumamoto	km021-1	2009	15.07066667
Kumamoto	km021-1	2008	20.40466667
Kumamoto	km021-1	2007	17.272
Kumamoto	km021-1	2006	11.09133333
Kumamoto	km021-1	2005	5.334
Kumamoto	km021-1	2004	2.709333333
Kumamoto	km021-2	2015	2.963333333
Kumamoto	km021-2	2014	3.979333333
Kumamoto	km021-2	2013	4.233333333
Kumamoto	km021-2	2012	5.926666667
Kumamoto	km021-2	2011	8.297333333
Kumamoto	km021-2	2010	6.773333333
Kumamoto	km021-2	2009	12.446
Kumamoto	km021-2	2008	16.59466667
Kumamoto	km021-2	2007	14.90133333
Kumamoto	km021-2	2006	11.76866667
Kumamoto	km021-2	2005	5.249333333
Kumamoto	km021-2	2004	3.302
Kumamoto	km022-1	2010	1.608666667
Kumamoto	km022-1	2009	3.048
Kumamoto	km022-1	2008	4.402666667
Kumamoto	km022-1	2007	4.148666667
Kumamoto	km022-1	2006	3.048
Kumamoto	km022-1	2005	1.27
Kumamoto	km022-2	2010	2.455333333
Kumamoto	km022-2	2009	3.386666667
Kumamoto	km022-2	2008	3.979333333
Kumamoto	km022-2	2007	3.217333333
Kumamoto	km022-2	2006	4.402666667
Kumamoto	km022-2	2005	1.100666667
Kumamoto	km024-1	2015	3.048
Kumamoto	km024-1	2014	4.318
Kumamoto	km024-1	2013	5.842
Kumamoto	km024-1	2012	11.51466667
Kumamoto	km024-1	2011	14.05466667
Kumamoto	km024-1	2010	16.08666667
Kumamoto	km024-1	2009	13.03866667
Kumamoto	km024-1	2008	12.446
Kumamoto	km024-1	2007	12.10733333
Kumamoto	km024-1	2006	10.83733333
Kumamoto	km024-1	2005	5.672666667
Kumamoto	km024-1	2004	2.624666667
Kumamoto	km024-2	2015	1.354666667
Kumamoto	km024-2	2014	1.947333333
Kumamoto	km024-2	2013	3.81
Kumamoto	km024-2	2012	4.318
Kumamoto	km024-2	2011	3.132666667
Kumamoto	km024-2	2010	4.826
Kumamoto	km024-2	2009	8.297333333
Kumamoto	km024-2	2008	12.7
Kumamoto	km024-2	2007	6.265333333
Kumamoto	km024-2	2006	10.32933333
Kumamoto	km024-2	2005	3.81
Kumamoto	km024-2	2004	2.709333333
Kumamoto	km025-1	2015	3.132666667
Kumamoto	km025-1	2014	4.064
Kumamoto	km025-1	2013	9.567333333
Kumamoto	km025-1	2012	7.958666667
Kumamoto	km025-1	2011	5.418666667
Kumamoto	km025-1	2010	7.62
Kumamoto	km025-1	2009	9.228666667
Kumamoto	km025-1	2008	13.80066667
Kumamoto	km025-1	2007	15.24
Kumamoto	km025-1	2006	10.83733333
Kumamoto	km025-1	2005	5.08
Kumamoto	km025-1	2004	1.608666667
Kumamoto	km025-2	2015	1.862666667
Kumamoto	km025-2	2014	4.572
Kumamoto	km025-2	2013	5.926666667
Kumamoto	km025-2	2012	5.757333333
Kumamoto	km025-2	2011	4.826
Kumamoto	km025-2	2010	5.672666667
Kumamoto	km025-2	2009	5.249333333
Kumamoto	km025-2	2008	9.906
Kumamoto	km025-2	2007	11.43
Kumamoto	km025-2	2006	7.196666667
Kumamoto	km025-2	2005	3.979333333
Kumamoto	km025-2	2004	1.947333333
Kumamoto	km026-1	2015	2.455333333
Kumamoto	km026-1	2014	4.487333333
Kumamoto	km026-1	2013	6.434666667
Kumamoto	km026-1	2012	8.297333333
Kumamoto	km026-1	2011	7.874
Kumamoto	km026-1	2010	11.34533333
Kumamoto	km026-1	2009	8.551333333
Kumamoto	km026-1	2008	11.938
Kumamoto	km026-1	2007	17.35666667
Kumamoto	km026-1	2006	7.704666667
Kumamoto	km026-1	2005	3.640666667
Kumamoto	km026-1	2004	2.878666667
Kumamoto	km026-2	2015	2.794
Kumamoto	km026-2	2014	5.08
Kumamoto	km026-2	2013	9.990666667
Kumamoto	km026-2	2012	6.858
Kumamoto	km026-2	2011	6.35
Kumamoto	km026-2	2010	6.604
Kumamoto	km026-2	2009	8.128
Kumamoto	km026-2	2008	16.93333333
Kumamoto	km026-2	2007	6.434666667
Kumamoto	km026-2	2006	9.144
Kumamoto	km026-2	2005	3.979333333
Kumamoto	km026-2	2004	2.709333333
Kumamoto	km027-1	2015	3.048
Kumamoto	km027-1	2014	3.302
Kumamoto	km027-1	2013	5.334
Kumamoto	km027-1	2012	6.773333333
Kumamoto	km027-1	2011	7.874
Kumamoto	km027-1	2010	11.00666667
Kumamoto	km027-1	2009	14.30866667
Kumamoto	km027-1	2008	15.66333333
Kumamoto	km027-1	2007	15.40933333
Kumamoto	km027-1	2006	16.764
Kumamoto	km027-1	2005	5.926666667
Kumamoto	km027-1	2004	3.048
Kumamoto	km027-2	2015	2.032
Kumamoto	km027-2	2014	2.54
Kumamoto	km027-2	2013	3.556
Kumamoto	km027-2	2012	4.487333333
Kumamoto	km027-2	2011	4.318
Kumamoto	km027-2	2010	6.604
Kumamoto	km027-2	2009	8.805333333
Kumamoto	km027-2	2008	15.40933333
Kumamoto	km027-2	2007	13.12333333
Kumamoto	km027-2	2006	10.16
Kumamoto	km027-2	2005	4.741333333
Kumamoto	km027-2	2004	3.471333333
Kumamoto	km028-1	2015	3.979333333
Kumamoto	km028-1	2014	4.148666667
Kumamoto	km028-1	2013	9.482666667
Kumamoto	km028-1	2012	5.757333333
Kumamoto	km028-1	2011	9.652
Kumamoto	km028-1	2010	14.90133333
Kumamoto	km028-1	2009	15.24
Kumamoto	km028-1	2008	11.85333333
Kumamoto	km028-1	2007	11.51466667
Kumamoto	km028-1	2006	13.97
Kumamoto	km028-1	2005	8.551333333
Kumamoto	km028-1	2004	3.894666667
Kumamoto	km028-2	2015	3.132666667
Kumamoto	km028-2	2014	3.81
Kumamoto	km028-2	2013	6.519333333
Kumamoto	km028-2	2012	9.736666667
Kumamoto	km028-2	2011	3.979333333
Kumamoto	km028-2	2010	7.874
Kumamoto	km028-2	2009	10.07533333
Kumamoto	km028-2	2008	9.228666667
Kumamoto	km028-2	2007	9.906
Kumamoto	km028-2	2006	8.636
Kumamoto	km028-2	2005	5.503333333
Kumamoto	km028-2	2004	3.132666667
Kumamoto	km029-1	2015	2.794
Kumamoto	km029-1	2014	4.572
Kumamoto	km029-1	2013	3.302
Kumamoto	km029-1	2012	3.302
Kumamoto	km029-1	2011	4.741333333
Kumamoto	km029-1	2010	9.228666667
Kumamoto	km029-1	2009	6.011333333
Kumamoto	km029-1	2008	9.398
Kumamoto	km029-1	2007	11.938
Kumamoto	km029-1	2006	7.789333333
Kumamoto	km029-1	2005	3.302
Kumamoto	km029-1	2004	3.725333333
Kumamoto	km029-2	2015	4.064
Kumamoto	km029-2	2014	5.249333333
Kumamoto	km029-2	2013	9.567333333
Kumamoto	km029-2	2012	14.224
Kumamoto	km029-2	2011	10.32933333
Kumamoto	km029-2	2010	11.09133333
Kumamoto	km029-2	2009	12.61533333
Kumamoto	km029-2	2008	15.83266667
Kumamoto	km029-2	2007	13.208
Kumamoto	km029-2	2006	15.24
Kumamoto	km029-2	2005	7.789333333
Kumamoto	km029-2	2004	2.624666667
Kumamoto	km030-1	2015	3.217333333
Kumamoto	km030-1	2014	3.725333333
Kumamoto	km030-1	2013	4.741333333
Kumamoto	km030-1	2012	5.926666667
Kumamoto	km030-1	2011	6.096
Kumamoto	km030-1	2010	7.027333333
Kumamoto	km030-1	2009	11.00666667
Kumamoto	km030-1	2008	14.732
Kumamoto	km030-1	2007	13.80066667
Kumamoto	km030-1	2006	11.26066667
Kumamoto	km030-1	2005	5.926666667
Kumamoto	km030-1	2004	3.81
Kumamoto	km030-2	2015	3.894666667
Kumamoto	km030-2	2014	5.588
Kumamoto	km030-2	2013	4.656666667
Kumamoto	km030-2	2012	7.027333333
Kumamoto	km030-2	2011	5.757333333
Kumamoto	km030-2	2010	11.85333333
Kumamoto	km030-2	2009	10.75266667
Kumamoto	km030-2	2008	12.02266667
Kumamoto	km030-2	2007	14.478
Kumamoto	km030-2	2006	10.58333333
Kumamoto	km030-2	2005	5.503333333
Kumamoto	km030-2	2004	3.725333333
Kumamoto	km031-1	2015	3.979333333
Kumamoto	km031-1	2014	8.636
Kumamoto	km031-1	2013	12.446
Kumamoto	km031-1	2012	15.07066667
Kumamoto	km031-1	2011	16.002
Kumamoto	km031-1	2010	15.748
Kumamoto	km031-1	2009	17.86466667
Kumamoto	km031-1	2008	14.05466667
Kumamoto	km031-1	2007	16.84866667
Kumamoto	km031-1	2006	8.297333333
Kumamoto	km031-1	2005	4.995333333
Kumamoto	km031-1	2004	3.048
Kumamoto	km031-2	2015	3.132666667
Kumamoto	km031-2	2014	5.418666667
Kumamoto	km031-2	2013	4.656666667
Kumamoto	km031-2	2012	11.51466667
Kumamoto	km031-2	2011	9.990666667
Kumamoto	km031-2	2010	13.63133333
Kumamoto	km031-2	2009	13.208
Kumamoto	km031-2	2008	12.954
Kumamoto	km031-2	2007	16.42533333
Kumamoto	km031-2	2006	11.34533333
Kumamoto	km031-2	2005	4.910666667
Kumamoto	km031-2	2004	3.725333333
Kumamoto	km032-1	2015	4.741333333
Kumamoto	km032-1	2014	3.556
Kumamoto	km032-1	2013	6.688666667
Kumamoto	km032-1	2012	6.604
Kumamoto	km032-1	2011	9.567333333
Kumamoto	km032-1	2010	8.212666667
Kumamoto	km032-1	2009	13.462
Kumamoto	km032-1	2008	15.66333333
Kumamoto	km032-1	2007	14.224
Kumamoto	km032-1	2006	11.34533333
Kumamoto	km032-1	2005	6.096
Kumamoto	km032-1	2004	3.471333333
Kumamoto	km032-2	2015	4.402666667
Kumamoto	km032-2	2014	4.148666667
Kumamoto	km032-2	2013	6.773333333
Kumamoto	km032-2	2012	7.789333333
Kumamoto	km032-2	2011	6.180666667
Kumamoto	km032-2	2010	7.281333333
Kumamoto	km032-2	2009	11.00666667
Kumamoto	km032-2	2008	14.13933333
Kumamoto	km032-2	2007	16.34066667
Kumamoto	km032-2	2006	10.922
Kumamoto	km032-2	2005	5.249333333
Kumamoto	km032-2	2004	2.794
Kumamoto	km033-1	2015	2.624666667
Kumamoto	km033-1	2014	3.217333333
Kumamoto	km033-1	2013	7.450666667
Kumamoto	km033-1	2012	4.826
Kumamoto	km033-1	2011	8.297333333
Kumamoto	km033-1	2010	7.62
Kumamoto	km033-1	2009	10.75266667
Kumamoto	km033-1	2008	7.196666667
Kumamoto	km033-1	2007	8.466666667
Kumamoto	km033-1	2006	1.439333333
Kumamoto	km033-1	2005	1.439333333
Kumamoto	km033-1	2004	3.81
Kumamoto	km033-2	2015	1.862666667
Kumamoto	km033-2	2014	2.116666667
Kumamoto	km033-2	2013	2.370666667
Kumamoto	km033-2	2012	3.132666667
Kumamoto	km033-2	2011	3.725333333
Kumamoto	km033-2	2010	7.281333333
Kumamoto	km033-2	2009	6.858
Kumamoto	km033-2	2008	9.228666667
Kumamoto	km033-2	2007	9.482666667
Kumamoto	km033-2	2006	8.212666667
Kumamoto	km033-2	2005	3.640666667
Kumamoto	km033-2	2004	3.979333333
Kumamoto	km034-1	2015	2.794
Kumamoto	km034-1	2014	3.894666667
Kumamoto	km034-1	2013	12.10733333
Kumamoto	km034-1	2012	13.88533333
Kumamoto	km034-1	2011	13.29266667
Kumamoto	km034-1	2010	12.954
Kumamoto	km034-1	2009	9.821333333
Kumamoto	km034-1	2008	11.43
Kumamoto	km034-1	2007	22.94466667
Kumamoto	km034-1	2006	16.002
Kumamoto	km034-1	2005	6.519333333
Kumamoto	km034-1	2004	3.556
Kumamoto	km034-2	2013	1.185333333
Kumamoto	km034-2	2012	1.608666667
Kumamoto	km034-2	2011	1.608666667
Kumamoto	km034-2	2010	3.725333333
Kumamoto	km034-2	2009	5.842
Kumamoto	km034-2	2008	11.76866667
Kumamoto	km034-2	2007	4.148666667
Kumamoto	km034-2	2006	8.636
Kumamoto	km034-2	2005	0.931333333
Kumamoto	km035-1	2015	3.048
Kumamoto	km035-1	2014	2.709333333
Kumamoto	km035-1	2013	3.132666667
Kumamoto	km035-1	2012	5.926666667
Kumamoto	km035-1	2011	6.773333333
Kumamoto	km035-1	2010	6.096
Kumamoto	km035-1	2009	9.228666667
Kumamoto	km035-1	2008	12.61533333
Kumamoto	km035-1	2007	16.51
Kumamoto	km035-1	2006	14.81666667
Kumamoto	km035-1	2005	7.450666667
Kumamoto	km035-1	2004	2.963333333
Kumamoto	km035-2	2015	3.725333333
Kumamoto	km035-2	2014	4.572
Kumamoto	km035-2	2013	8.382
Kumamoto	km035-2	2012	4.572
Kumamoto	km035-2	2011	6.858
Kumamoto	km035-2	2010	8.382
Kumamoto	km035-2	2009	11.43
Kumamoto	km035-2	2008	16.002
Kumamoto	km035-2	2007	16.764
Kumamoto	km035-2	2006	14.64733333
Kumamoto	km035-2	2005	8.466666667
Kumamoto	km035-2	2004	3.048
Kumamoto	km036-1	2015	8.636
Kumamoto	km036-1	2014	11.76866667
Kumamoto	km036-1	2013	10.83733333
Kumamoto	km036-1	2012	11.938
Kumamoto	km036-1	2011	16.764
Kumamoto	km036-1	2010	15.748
Kumamoto	km036-1	2009	11.76866667
Kumamoto	km036-1	2008	8.466666667
Kumamoto	km036-1	2007	2.286
Kumamoto	km036-1	2006	5.503333333
Kumamoto	km036-1	2005	1.524
Kumamoto	km036-2	2015	8.551333333
Kumamoto	km036-2	2014	9.906
Kumamoto	km036-2	2013	13.37733333
Kumamoto	km036-2	2012	14.732
Kumamoto	km036-2	2011	13.97
Kumamoto	km036-2	2010	14.05466667
Kumamoto	km036-2	2009	12.36133333
Kumamoto	km036-2	2008	12.53066667
Kumamoto	km036-2	2007	11.00666667
Kumamoto	km036-2	2006	4.318
Kumamoto	km036-2	2005	3.217333333
Kumamoto	km037-1	2015	3.217333333
Kumamoto	km037-1	2014	4.318
Kumamoto	km037-1	2013	6.773333333
Kumamoto	km037-1	2012	10.49866667
Kumamoto	km037-1	2011	10.16
Kumamoto	km037-1	2010	16.764
Kumamoto	km037-1	2009	16.59466667
Kumamoto	km037-1	2008	16.42533333
Kumamoto	km037-1	2007	19.64266667
Kumamoto	km037-1	2006	12.86933333
Kumamoto	km037-1	2005	6.180666667
Kumamoto	km037-1	2004	3.386666667
Kumamoto	km037-2	2015	4.064
Kumamoto	km037-2	2014	3.217333333
Kumamoto	km037-2	2013	7.535333333
Kumamoto	km037-2	2012	6.688666667
Kumamoto	km037-2	2011	4.487333333
Kumamoto	km037-2	2010	8.382
Kumamoto	km037-2	2009	10.922
Kumamoto	km037-2	2008	8.974666667
Kumamoto	km037-2	2007	6.688666667
Kumamoto	km037-2	2006	6.942666667
Kumamoto	km037-2	2005	3.640666667
Kumamoto	km037-2	2004	2.624666667
Kumamoto	km038-1	2015	2.286
Kumamoto	km038-1	2014	3.132666667
Kumamoto	km038-1	2013	3.471333333
Kumamoto	km038-1	2012	4.487333333
Kumamoto	km038-1	2011	3.725333333
Kumamoto	km038-1	2010	4.741333333
Kumamoto	km038-1	2009	8.805333333
Kumamoto	km038-1	2008	7.874
Kumamoto	km038-1	2007	9.313333333
Kumamoto	km038-1	2006	13.462
Kumamoto	km038-1	2005	5.757333333
Kumamoto	km038-1	2004	2.878666667
Kumamoto	km038-2	2015	3.556
Kumamoto	km038-2	2014	3.81
Kumamoto	km038-2	2013	6.265333333
Kumamoto	km038-2	2012	7.874
Kumamoto	km038-2	2011	7.366
Kumamoto	km038-2	2010	7.62
Kumamoto	km038-2	2009	7.958666667
Kumamoto	km038-2	2008	12.36133333
Kumamoto	km038-2	2007	9.313333333
Kumamoto	km038-2	2006	4.910666667
Kumamoto	km038-2	2005	2.794
Kumamoto	km038-2	2004	3.979333333
Kumamoto	km039-1	2015	1.185333333
Kumamoto	km039-1	2014	1.608666667
Kumamoto	km039-1	2013	2.54
Kumamoto	km039-1	2012	2.963333333
Kumamoto	km039-1	2011	3.471333333
Kumamoto	km039-1	2010	4.826
Kumamoto	km039-1	2009	6.096
Kumamoto	km039-1	2008	11.938
Kumamoto	km039-1	2007	13.12333333
Kumamoto	km039-1	2006	12.61533333
Kumamoto	km039-1	2005	5.08
Kumamoto	km039-1	2004	5.08
Kumamoto	km039-2	2015	2.455333333
Kumamoto	km039-2	2014	2.624666667
Kumamoto	km039-2	2013	3.894666667
Kumamoto	km039-2	2012	4.233333333
Kumamoto	km039-2	2011	7.196666667
Kumamoto	km039-2	2010	7.366
Kumamoto	km039-2	2009	8.297333333
Kumamoto	km039-2	2008	12.954
Kumamoto	km039-2	2007	11.51466667
Kumamoto	km039-2	2006	8.466666667
Kumamoto	km039-2	2005	5.757333333
Kumamoto	km039-2	2004	3.556
Kumamoto	km040-1	2015	2.201333333
Kumamoto	km040-1	2014	3.217333333
Kumamoto	km040-1	2013	4.064
Kumamoto	km040-1	2012	3.640666667
Kumamoto	km040-1	2011	3.894666667
Kumamoto	km040-1	2010	6.011333333
Kumamoto	km040-1	2009	6.519333333
Kumamoto	km040-1	2008	7.958666667
Kumamoto	km040-1	2007	12.02266667
Kumamoto	km040-1	2006	9.736666667
Kumamoto	km040-1	2005	4.826
Kumamoto	km040-1	2004	3.386666667
Kumamoto	km040-2	2015	4.233333333
Kumamoto	km040-2	2014	5.164666667
Kumamoto	km040-2	2013	7.704666667
Kumamoto	km040-2	2012	7.366
Kumamoto	km040-2	2011	8.466666667
Kumamoto	km040-2	2010	10.49866667
Kumamoto	km040-2	2009	12.86933333
Kumamoto	km040-2	2008	14.81666667
Kumamoto	km040-2	2007	15.15533333
Kumamoto	km040-2	2006	11.85333333
Kumamoto	km040-2	2005	5.926666667
Kumamoto	km040-2	2004	3.217333333
Kumamoto	km042-1	2015	2.709333333
Kumamoto	km042-1	2014	4.402666667
Kumamoto	km042-1	2013	5.334
Kumamoto	km042-1	2012	4.995333333
Kumamoto	km042-1	2011	8.297333333
Kumamoto	km042-1	2010	11.176
Kumamoto	km042-1	2009	9.652
Kumamoto	km042-1	2008	12.192
Kumamoto	km042-1	2007	10.07533333
Kumamoto	km042-1	2006	6.604
Kumamoto	km042-1	2005	4.318
Kumamoto	km042-1	2004	2.370666667
Kumamoto	km042-2	2015	2.455333333
Kumamoto	km042-2	2014	3.725333333
Kumamoto	km042-2	2013	6.688666667
Kumamoto	km042-2	2012	8.89
Kumamoto	km042-2	2011	7.196666667
Kumamoto	km042-2	2010	14.64733333
Kumamoto	km042-2	2009	15.15533333
Kumamoto	km042-2	2008	14.732
Kumamoto	km042-2	2007	11.51466667
Kumamoto	km042-2	2006	11.76866667
Kumamoto	km042-2	2005	4.487333333
Kumamoto	km042-2	2004	2.709333333
Kumamoto	km043-1	2015	1.693333333
Kumamoto	km043-1	2014	2.794
Kumamoto	km043-1	2013	3.894666667
Kumamoto	km043-1	2012	4.572
Kumamoto	km043-1	2011	7.535333333
Kumamoto	km043-1	2010	9.228666667
Kumamoto	km043-1	2009	10.07533333
Kumamoto	km043-1	2008	9.736666667
Kumamoto	km043-1	2007	13.63133333
Kumamoto	km043-1	2006	7.281333333
Kumamoto	km043-1	2005	5.08
Kumamoto	km043-1	2004	3.894666667
Kumamoto	km043-2	2015	1.354666667
Kumamoto	km043-2	2014	3.048
Kumamoto	km043-2	2013	3.894666667
Kumamoto	km043-2	2012	3.302
Kumamoto	km043-2	2011	6.011333333
Kumamoto	km043-2	2010	7.535333333
Kumamoto	km043-2	2009	9.482666667
Kumamoto	km043-2	2008	16.002
Kumamoto	km043-2	2007	9.567333333
Kumamoto	km043-2	2006	8.297333333
Kumamoto	km043-2	2005	5.08
Kumamoto	km043-2	2004	2.624666667
Kumamoto	km044-1	2015	1.016
Kumamoto	km044-1	2014	1.693333333
Kumamoto	km044-1	2013	2.286
Kumamoto	km044-1	2012	2.032
Kumamoto	km044-1	2011	3.132666667
Kumamoto	km044-1	2010	6.265333333
Kumamoto	km044-1	2009	8.043333333
Kumamoto	km044-1	2008	16.17133333
Kumamoto	km044-1	2007	13.97
Kumamoto	km044-1	2006	8.805333333
Kumamoto	km044-1	2005	5.926666667
Kumamoto	km044-1	2004	3.894666667
Kumamoto	km044-2	2015	0.508
Kumamoto	km044-2	2014	0.846666667
Kumamoto	km044-2	2013	1.100666667
Kumamoto	km044-2	2012	1.524
Kumamoto	km044-2	2011	2.54
Kumamoto	km044-2	2010	6.180666667
Kumamoto	km044-2	2009	8.636
Kumamoto	km044-2	2008	11.85333333
Kumamoto	km044-2	2007	14.05466667
Kumamoto	km044-2	2006	10.16
Kumamoto	km044-2	2005	7.281333333
Kumamoto	km044-2	2004	4.318
Kumamoto	km045-1	2015	4.318
Kumamoto	km045-1	2014	4.318
Kumamoto	km045-1	2013	10.58333333
Kumamoto	km045-1	2012	8.551333333
Kumamoto	km045-1	2011	8.212666667
Kumamoto	km045-1	2010	11.34533333
Kumamoto	km045-1	2009	10.414
Kumamoto	km045-1	2008	13.97
Kumamoto	km045-1	2007	12.02266667
Kumamoto	km045-1	2006	13.208
Kumamoto	km045-1	2005	6.096
Kumamoto	km045-1	2004	1.778
Kumamoto	km045-2	2015	1.524
Kumamoto	km045-2	2014	2.709333333
Kumamoto	km045-2	2013	1.27
Kumamoto	km045-2	2012	2.54
Kumamoto	km045-2	2011	2.455333333
Kumamoto	km045-2	2010	3.556
Kumamoto	km045-2	2009	7.281333333
Kumamoto	km045-2	2008	10.414
Kumamoto	km045-2	2007	12.446
Kumamoto	km045-2	2006	11.59933333
Kumamoto	km045-2	2005	6.096
Kumamoto	km045-2	2004	2.201333333
Kumamoto	km046-1	2015	4.910666667
Kumamoto	km046-1	2014	12.53066667
Kumamoto	km046-1	2013	8.128
Kumamoto	km046-1	2012	12.7
Kumamoto	km046-1	2011	14.986
Kumamoto	km046-1	2010	13.63133333
Kumamoto	km046-1	2009	3.979333333
Kumamoto	km046-1	2008	3.048
Kumamoto	km046-1	2007	13.716
Kumamoto	km046-1	2006	6.519333333
Kumamoto	km046-1	2005	5.418666667
Kumamoto	km046-1	2004	1.947333333
Kumamoto	km046-2	2015	5.249333333
Kumamoto	km046-2	2014	3.556
Kumamoto	km046-2	2013	4.487333333
Kumamoto	km046-2	2012	5.164666667
Kumamoto	km046-2	2011	10.83733333
Kumamoto	km046-2	2010	8.212666667
Kumamoto	km046-2	2009	10.16
Kumamoto	km046-2	2008	11.34533333
Kumamoto	km046-2	2007	13.63133333
Kumamoto	km046-2	2006	8.551333333
Kumamoto	km046-2	2005	3.81
Kumamoto	km046-2	2004	2.624666667
Kumamoto	km047-1	2015	4.995333333
Kumamoto	km047-1	2014	4.572
Kumamoto	km047-1	2013	7.196666667
Kumamoto	km047-1	2012	10.922
Kumamoto	km047-1	2011	9.398
Kumamoto	km047-1	2010	12.10733333
Kumamoto	km047-1	2009	10.83733333
Kumamoto	km047-1	2008	10.24466667
Kumamoto	km047-1	2007	10.24466667
Kumamoto	km047-1	2006	8.043333333
Kumamoto	km047-1	2005	5.503333333
Kumamoto	km047-1	2004	2.624666667
Kumamoto	km047-2	2015	4.318
Kumamoto	km047-2	2014	5.588
Kumamoto	km047-2	2013	8.297333333
Kumamoto	km047-2	2012	5.926666667
Kumamoto	km047-2	2011	7.789333333
Kumamoto	km047-2	2010	7.027333333
Kumamoto	km047-2	2009	8.297333333
Kumamoto	km047-2	2008	10.58333333
Kumamoto	km047-2	2007	11.59933333
Kumamoto	km047-2	2006	5.842
Kumamoto	km047-2	2005	2.963333333
Kumamoto	km047-2	2004	3.132666667
Kumamoto	km048-1	2015	4.064
Kumamoto	km048-1	2014	4.402666667
Kumamoto	km048-1	2013	6.265333333
Kumamoto	km048-1	2012	6.434666667
Kumamoto	km048-1	2011	6.858
Kumamoto	km048-1	2010	13.462
Kumamoto	km048-1	2009	8.297333333
Kumamoto	km048-1	2008	11.59933333
Kumamoto	km048-1	2007	12.7
Kumamoto	km048-1	2006	6.180666667
Kumamoto	km048-1	2005	4.572
Kumamoto	km048-1	2004	3.048
Kumamoto	km048-2	2015	3.217333333
Kumamoto	km048-2	2014	3.217333333
Kumamoto	km048-2	2013	5.08
Kumamoto	km048-2	2012	6.942666667
Kumamoto	km048-2	2011	8.805333333
Kumamoto	km048-2	2010	6.011333333
Kumamoto	km048-2	2009	11.59933333
Kumamoto	km048-2	2008	8.466666667
Kumamoto	km048-2	2007	7.366
Kumamoto	km048-2	2006	3.471333333
Kumamoto	km048-2	2005	3.302
Kumamoto	km048-2	2004	3.217333333
Kumamoto	km049-1	2015	2.709333333
Kumamoto	km049-1	2014	3.132666667
Kumamoto	km049-1	2013	6.942666667
Kumamoto	km049-1	2012	3.894666667
Kumamoto	km049-1	2011	4.064
Kumamoto	km049-1	2010	4.826
Kumamoto	km049-1	2009	6.604
Kumamoto	km049-1	2008	7.112
Kumamoto	km049-1	2007	22.098
Kumamoto	km049-1	2006	13.63133333
Kumamoto	km049-1	2005	5.249333333
Kumamoto	km049-1	2004	3.556
Kumamoto	km049-2	2015	3.81
Kumamoto	km049-2	2014	4.826
Kumamoto	km049-2	2013	6.604
Kumamoto	km049-2	2012	5.08
Kumamoto	km049-2	2011	3.640666667
Kumamoto	km049-2	2010	6.180666667
Kumamoto	km049-2	2009	7.958666667
Kumamoto	km049-2	2008	10.32933333
Kumamoto	km049-2	2007	14.986
Kumamoto	km049-2	2006	11.00666667
Kumamoto	km049-2	2005	5.672666667
Kumamoto	km049-2	2004	3.302
Kumamoto	km050-1	2015	2.54
Kumamoto	km050-1	2014	2.032
Kumamoto	km050-1	2013	3.386666667
Kumamoto	km050-1	2012	3.132666667
Kumamoto	km050-1	2011	4.233333333
Kumamoto	km050-1	2010	5.503333333
Kumamoto	km050-1	2009	9.990666667
Kumamoto	km050-1	2008	14.732
Kumamoto	km050-1	2007	9.906
Kumamoto	km050-1	2006	7.62
Kumamoto	km050-1	2005	4.233333333
Kumamoto	km050-1	2004	3.386666667
Kumamoto	km050-2	2015	1.947333333
Kumamoto	km050-2	2014	3.302
Kumamoto	km050-2	2013	3.894666667
Kumamoto	km050-2	2012	2.878666667
Kumamoto	km050-2	2011	4.826
Kumamoto	km050-2	2010	9.059333333
Kumamoto	km050-2	2009	11.176
Kumamoto	km050-2	2008	15.15533333
Kumamoto	km050-2	2007	14.13933333
Kumamoto	km050-2	2006	13.462
Kumamoto	km050-2	2005	6.265333333
Kumamoto	km050-2	2004	3.302
Kumamoto	km051-1	2015	5.757333333
Kumamoto	km051-1	2014	6.773333333
Kumamoto	km051-1	2013	8.382
Kumamoto	km051-1	2012	10.24466667
Kumamoto	km051-1	2011	7.704666667
Kumamoto	km051-1	2010	8.212666667
Kumamoto	km051-1	2009	11.09133333
Kumamoto	km051-1	2008	9.398
Kumamoto	km051-1	2007	11.34533333
Kumamoto	km051-1	2006	4.826
Kumamoto	km051-1	2005	4.233333333
Kumamoto	km051-1	2004	4.572
Kumamoto	km051-2	2015	9.567333333
Kumamoto	km051-2	2014	8.805333333
Kumamoto	km051-2	2013	9.059333333
Kumamoto	km051-2	2012	11.76866667
Kumamoto	km051-2	2011	13.97
Kumamoto	km051-2	2010	8.466666667
Kumamoto	km051-2	2009	7.789333333
Kumamoto	km051-2	2008	6.858
Kumamoto	km051-2	2007	7.366
Kumamoto	km051-2	2006	6.265333333
Kumamoto	km051-2	2005	5.842
Kumamoto	km051-2	2004	3.048
Kumamoto	km052-1	2015	1.778
Kumamoto	km052-1	2014	3.640666667
Kumamoto	km052-1	2013	5.418666667
Kumamoto	km052-1	2012	3.81
Kumamoto	km052-1	2011	7.196666667
Kumamoto	km052-1	2010	10.07533333
Kumamoto	km052-1	2009	10.49866667
Kumamoto	km052-1	2008	11.09133333
Kumamoto	km052-1	2007	10.49866667
Kumamoto	km052-1	2006	5.164666667
Kumamoto	km052-1	2005	4.826
Kumamoto	km052-1	2004	2.878666667
Kumamoto	km052-2	2015	1.27
Kumamoto	km052-2	2014	3.302
Kumamoto	km052-2	2013	2.794
Kumamoto	km052-2	2012	4.487333333
Kumamoto	km052-2	2011	6.773333333
Kumamoto	km052-2	2010	7.62
Kumamoto	km052-2	2009	8.551333333
Kumamoto	km052-2	2008	9.736666667
Kumamoto	km052-2	2007	10.49866667
Kumamoto	km052-2	2006	7.366
Kumamoto	km052-2	2005	5.164666667
Kumamoto	km052-2	2004	2.878666667
Kumamoto	km053-1	2015	3.048
Kumamoto	km053-1	2014	4.826
Kumamoto	km053-1	2013	10.668
Kumamoto	km053-1	2012	13.716
Kumamoto	km053-1	2011	13.208
Kumamoto	km053-1	2010	14.64733333
Kumamoto	km053-1	2009	11.59933333
Kumamoto	km053-1	2008	10.49866667
Kumamoto	km053-1	2007	8.720666667
Kumamoto	km053-1	2006	4.148666667
Kumamoto	km053-1	2005	2.455333333
Kumamoto	km053-1	2004	2.455333333
Kumamoto	km053-2	2015	1.693333333
Kumamoto	km053-2	2014	2.709333333
Kumamoto	km053-2	2013	4.148666667
Kumamoto	km053-2	2012	3.217333333
Kumamoto	km053-2	2011	4.487333333
Kumamoto	km053-2	2010	5.757333333
Kumamoto	km053-2	2009	6.604
Kumamoto	km053-2	2008	8.466666667
Kumamoto	km053-2	2007	5.926666667
Kumamoto	km053-2	2006	6.096
Kumamoto	km053-2	2005	3.894666667
Kumamoto	km053-2	2004	2.455333333
Kumamoto	km054-1	2015	1.947333333
Kumamoto	km054-1	2014	4.402666667
Kumamoto	km054-1	2013	6.096
Kumamoto	km054-1	2012	3.640666667
Kumamoto	km054-1	2011	6.096
Kumamoto	km054-1	2010	7.789333333
Kumamoto	km054-1	2009	9.652
Kumamoto	km054-1	2008	9.313333333
Kumamoto	km054-1	2007	11.09133333
Kumamoto	km054-1	2006	8.297333333
Kumamoto	km054-1	2005	4.995333333
Kumamoto	km054-1	2004	1.862666667
Kumamoto	km054-2	2015	3.386666667
Kumamoto	km054-2	2014	2.624666667
Kumamoto	km054-2	2013	4.826
Kumamoto	km054-2	2012	6.688666667
Kumamoto	km054-2	2011	5.249333333
Kumamoto	km054-2	2010	8.974666667
Kumamoto	km054-2	2009	9.906
Kumamoto	km054-2	2008	9.990666667
Kumamoto	km054-2	2007	11.34533333
Kumamoto	km054-2	2006	11.76866667
Kumamoto	km054-2	2005	4.572
Kumamoto	km054-2	2004	2.370666667
Kumamoto	km055-1	2015	1.27
Kumamoto	km055-1	2014	1.185333333
Kumamoto	km055-1	2013	1.439333333
Kumamoto	km055-1	2012	3.979333333
Kumamoto	km055-1	2011	8.212666667
Kumamoto	km055-1	2010	12.10733333
Kumamoto	km055-1	2009	12.192
Kumamoto	km055-1	2008	7.958666667
Kumamoto	km055-1	2007	6.942666667
Kumamoto	km055-1	2006	4.910666667
Kumamoto	km055-1	2005	1.862666667
Kumamoto	km055-2	2015	1.016
Kumamoto	km055-2	2014	1.016
Kumamoto	km055-2	2013	1.27
Kumamoto	km055-2	2012	3.217333333
Kumamoto	km055-2	2011	7.704666667
Kumamoto	km055-2	2010	10.07533333
Kumamoto	km055-2	2009	11.59933333
Kumamoto	km055-2	2008	9.228666667
Kumamoto	km055-2	2007	10.07533333
Kumamoto	km055-2	2006	6.35
Kumamoto	km055-2	2005	2.116666667
Kumamoto	km056-1	2015	7.704666667
Kumamoto	km056-1	2014	12.61533333
Kumamoto	km056-1	2013	10.07533333
Kumamoto	km056-1	2012	14.05466667
Kumamoto	km056-1	2011	15.494
Kumamoto	km056-1	2010	19.98133333
Kumamoto	km056-1	2009	14.224
Kumamoto	km056-1	2008	10.07533333
Kumamoto	km056-1	2007	9.567333333
Kumamoto	km056-1	2006	4.318
Kumamoto	km056-1	2005	3.640666667
Kumamoto	km056-1	2004	2.286
Kumamoto	km056-2	2015	1.693333333
Kumamoto	km056-2	2014	6.604
Kumamoto	km056-2	2013	6.519333333
Kumamoto	km056-2	2012	6.519333333
Kumamoto	km056-2	2011	6.180666667
Kumamoto	km056-2	2010	6.604
Kumamoto	km056-2	2009	6.180666667
Kumamoto	km056-2	2008	6.773333333
Kumamoto	km056-2	2007	4.995333333
Kumamoto	km056-2	2006	5.926666667
Kumamoto	km056-2	2005	4.402666667
Kumamoto	km056-2	2004	2.116666667
Kumamoto	km057-1	2015	2.116666667
Kumamoto	km057-1	2014	3.217333333
Kumamoto	km057-1	2013	3.556
Kumamoto	km057-1	2012	3.048
Kumamoto	km057-1	2011	6.35
Kumamoto	km057-1	2010	7.366
Kumamoto	km057-1	2009	6.180666667
Kumamoto	km057-1	2008	8.382
Kumamoto	km057-1	2007	7.62
Kumamoto	km057-1	2006	8.128
Kumamoto	km057-1	2005	4.318
Kumamoto	km057-1	2004	2.201333333
Kumamoto	km057-2	2015	1.608666667
Kumamoto	km057-2	2014	2.370666667
Kumamoto	km057-2	2013	3.471333333
Kumamoto	km057-2	2012	3.302
Kumamoto	km057-2	2011	4.064
Kumamoto	km057-2	2010	3.894666667
Kumamoto	km057-2	2009	5.588
Kumamoto	km057-2	2008	5.672666667
Kumamoto	km057-2	2007	6.265333333
Kumamoto	km057-2	2006	7.366
Kumamoto	km057-2	2005	3.979333333
Kumamoto	km057-2	2004	2.455333333
Kumamoto	km058-1	2015	2.370666667
Kumamoto	km058-1	2014	3.81
Kumamoto	km058-1	2013	7.196666667
Kumamoto	km058-1	2012	10.58333333
Kumamoto	km058-1	2011	10.16
Kumamoto	km058-1	2010	11.938
Kumamoto	km058-1	2009	16.34066667
Kumamoto	km058-1	2008	11.684
Kumamoto	km058-1	2007	9.567333333
Kumamoto	km058-1	2006	10.414
Kumamoto	km058-1	2005	6.35
Kumamoto	km058-1	2004	2.032
Kumamoto	km058-2	2015	3.725333333
Kumamoto	km058-2	2014	3.640666667
Kumamoto	km058-2	2013	6.773333333
Kumamoto	km058-2	2012	6.096
Kumamoto	km058-2	2011	6.519333333
Kumamoto	km058-2	2010	7.704666667
Kumamoto	km058-2	2009	9.482666667
Kumamoto	km058-2	2008	4.910666667
Kumamoto	km058-2	2007	11.51466667
Kumamoto	km058-2	2006	5.757333333
Kumamoto	km058-2	2005	5.503333333
Kumamoto	km058-2	2004	2.455333333
Kumamoto	km059-1	2015	2.370666667
Kumamoto	km059-1	2014	1.693333333
Kumamoto	km059-1	2013	2.794
Kumamoto	km059-1	2012	2.370666667
Kumamoto	km059-1	2011	3.132666667
Kumamoto	km059-1	2010	5.503333333
Kumamoto	km059-1	2009	5.164666667
Kumamoto	km059-1	2008	5.672666667
Kumamoto	km059-1	2007	7.62
Kumamoto	km059-1	2006	7.535333333
Kumamoto	km059-1	2005	4.826
Kumamoto	km059-1	2004	1.862666667
Kumamoto	km059-2	2015	1.862666667
Kumamoto	km059-2	2014	2.455333333
Kumamoto	km059-2	2013	3.81
Kumamoto	km059-2	2012	4.064
Kumamoto	km059-2	2011	3.979333333
Kumamoto	km059-2	2010	5.334
Kumamoto	km059-2	2009	8.043333333
Kumamoto	km059-2	2008	11.684
Kumamoto	km059-2	2007	11.09133333
Kumamoto	km059-2	2006	9.144
Kumamoto	km059-2	2005	4.995333333
Kumamoto	km059-2	2004	2.116666667
Kumamoto	km060-1	2015	2.455333333
Kumamoto	km060-1	2014	3.217333333
Kumamoto	km060-1	2013	5.334
Kumamoto	km060-1	2012	4.910666667
Kumamoto	km060-1	2011	5.334
Kumamoto	km060-1	2010	9.482666667
Kumamoto	km060-1	2009	7.62
Kumamoto	km060-1	2008	12.61533333
Kumamoto	km060-1	2007	8.128
Kumamoto	km060-1	2006	5.672666667
Kumamoto	km060-1	2005	6.265333333
Kumamoto	km060-1	2004	1.27
Kumamoto	km060-2	2015	2.286
Kumamoto	km060-2	2014	4.148666667
Kumamoto	km060-2	2013	5.842
Kumamoto	km060-2	2012	6.096
Kumamoto	km060-2	2011	6.180666667
Kumamoto	km060-2	2010	10.07533333
Kumamoto	km060-2	2009	11.43
Kumamoto	km060-2	2008	13.97
Kumamoto	km060-2	2007	8.297333333
Kumamoto	km060-2	2006	4.826
Kumamoto	km060-2	2005	5.334
Kumamoto	km060-2	2004	0.846666667
Kumamoto	km061-1	2015	4.487333333
Kumamoto	km061-1	2014	6.688666667
Kumamoto	km061-1	2013	6.265333333
Kumamoto	km061-1	2012	10.668
Kumamoto	km061-1	2011	13.462
Kumamoto	km061-1	2010	12.61533333
Kumamoto	km061-1	2009	13.12333333
Kumamoto	km061-1	2008	15.07066667
Kumamoto	km061-1	2007	11.26066667
Kumamoto	km061-1	2006	5.672666667
Kumamoto	km061-1	2005	5.418666667
Kumamoto	km061-1	2004	3.386666667
Kumamoto	km061-2	2015	8.043333333
Kumamoto	km061-2	2014	5.842
Kumamoto	km061-2	2013	5.249333333
Kumamoto	km061-2	2012	10.668
Kumamoto	km061-2	2011	7.027333333
Kumamoto	km061-2	2010	9.228666667
Kumamoto	km061-2	2009	11.26066667
Kumamoto	km061-2	2008	11.26066667
Kumamoto	km061-2	2007	9.567333333
Kumamoto	km061-2	2006	5.503333333
Kumamoto	km061-2	2005	4.487333333
Kumamoto	km061-2	2004	3.894666667
Kumamoto	km062-1	2015	3.979333333
Kumamoto	km062-1	2014	5.588
Kumamoto	km062-1	2013	6.096
Kumamoto	km062-1	2012	14.81666667
Kumamoto	km062-1	2011	12.7
Kumamoto	km062-1	2010	10.83733333
Kumamoto	km062-1	2009	5.926666667
Kumamoto	km062-1	2008	6.688666667
Kumamoto	km062-1	2007	10.32933333
Kumamoto	km062-1	2006	8.466666667
Kumamoto	km062-1	2005	3.640666667
Kumamoto	km062-1	2004	0.931333333
Kumamoto	km062-2	2015	3.386666667
Kumamoto	km062-2	2014	4.064
Kumamoto	km062-2	2013	4.487333333
Kumamoto	km062-2	2012	7.196666667
Kumamoto	km062-2	2011	7.196666667
Kumamoto	km062-2	2010	10.32933333
Kumamoto	km062-2	2009	6.434666667
Kumamoto	km062-2	2008	10.16
Kumamoto	km062-2	2007	8.382
Kumamoto	km062-2	2006	8.128
Kumamoto	km062-2	2005	4.487333333
Kumamoto	km062-2	2004	1.27
Kumamoto	km063-1	2015	2.116666667
Kumamoto	km063-1	2014	2.963333333
Kumamoto	km063-1	2013	3.386666667
Kumamoto	km063-1	2012	6.519333333
Kumamoto	km063-1	2011	8.212666667
Kumamoto	km063-1	2010	9.821333333
Kumamoto	km063-1	2009	14.05466667
Kumamoto	km063-1	2008	9.990666667
Kumamoto	km063-1	2007	6.35
Kumamoto	km063-1	2006	5.164666667
Kumamoto	km063-1	2005	4.318
Kumamoto	km063-1	2004	0.762
Kumamoto	km063-2	2015	1.27
Kumamoto	km063-2	2014	2.286
Kumamoto	km063-2	2013	2.624666667
Kumamoto	km063-2	2012	2.878666667
Kumamoto	km063-2	2011	3.894666667
Kumamoto	km063-2	2010	6.519333333
Kumamoto	km063-2	2009	7.874
Kumamoto	km063-2	2008	8.89
Kumamoto	km063-2	2007	3.556
Kumamoto	km063-2	2006	3.302
Kumamoto	km063-2	2005	4.572
Kumamoto	km063-2	2004	4.318
Kumamoto	km064-1	2015	2.032
Kumamoto	km064-1	2014	2.032
Kumamoto	km064-1	2013	3.725333333
Kumamoto	km064-1	2012	3.048
Kumamoto	km064-1	2011	2.963333333
Kumamoto	km064-1	2010	6.858
Kumamoto	km064-1	2009	12.27666667
Kumamoto	km064-1	2008	12.61533333
Kumamoto	km064-1	2007	11.43
Kumamoto	km064-1	2006	7.62
Kumamoto	km064-1	2005	4.487333333
Kumamoto	km064-1	2004	3.132666667
Kumamoto	km064-2	2015	2.116666667
Kumamoto	km064-2	2014	2.794
Kumamoto	km064-2	2013	2.709333333
Kumamoto	km064-2	2012	4.572
Kumamoto	km064-2	2011	4.064
Kumamoto	km064-2	2010	5.926666667
Kumamoto	km064-2	2009	7.789333333
Kumamoto	km064-2	2008	16.08666667
Kumamoto	km064-2	2007	7.027333333
Kumamoto	km064-2	2006	5.249333333
Kumamoto	km064-2	2005	4.318
Kumamoto	km064-2	2004	3.132666667
Kumamoto	km065-1	2015	4.233333333
Kumamoto	km065-1	2014	4.741333333
Kumamoto	km065-1	2013	6.011333333
Kumamoto	km065-1	2012	7.366
Kumamoto	km065-1	2011	5.503333333
Kumamoto	km065-1	2010	7.704666667
Kumamoto	km065-1	2009	8.466666667
Kumamoto	km065-1	2008	5.842
Kumamoto	km065-1	2007	6.011333333
Kumamoto	km065-1	2006	5.418666667
Kumamoto	km065-1	2005	5.842
Kumamoto	km065-1	2004	2.624666667
Kumamoto	km065-2	2015	3.640666667
Kumamoto	km065-2	2014	5.164666667
Kumamoto	km065-2	2013	5.757333333
Kumamoto	km065-2	2012	7.112
Kumamoto	km065-2	2011	7.704666667
Kumamoto	km065-2	2010	11.26066667
Kumamoto	km065-2	2009	8.212666667
Kumamoto	km065-2	2008	9.906
Kumamoto	km065-2	2007	7.366
Kumamoto	km065-2	2006	5.164666667
Kumamoto	km065-2	2005	6.096
Kumamoto	km065-2	2004	2.54
Kumamoto	km066-1	2015	3.132666667
Kumamoto	km066-1	2014	4.233333333
Kumamoto	km066-1	2013	4.910666667
Kumamoto	km066-1	2012	5.672666667
Kumamoto	km066-1	2011	11.176
Kumamoto	km066-1	2010	14.478
Kumamoto	km066-1	2009	8.297333333
Kumamoto	km066-1	2008	12.192
Kumamoto	km066-1	2007	7.958666667
Kumamoto	km066-1	2006	4.656666667
Kumamoto	km066-1	2005	3.302
Kumamoto	km066-1	2004	2.201333333
Kumamoto	km066-2	2015	3.217333333
Kumamoto	km066-2	2014	8.551333333
Kumamoto	km066-2	2013	7.704666667
Kumamoto	km066-2	2012	5.418666667
Kumamoto	km066-2	2011	7.62
Kumamoto	km066-2	2010	8.720666667
Kumamoto	km066-2	2009	9.821333333
Kumamoto	km066-2	2008	9.990666667
Kumamoto	km066-2	2007	5.842
Kumamoto	km066-2	2006	5.503333333
Kumamoto	km066-2	2005	3.725333333
Kumamoto	km066-2	2004	2.455333333
Kumamoto	km067-1	2015	2.709333333
Kumamoto	km067-1	2014	3.894666667
Kumamoto	km067-1	2013	6.858
Kumamoto	km067-1	2012	4.148666667
Kumamoto	km067-1	2011	7.62
Kumamoto	km067-1	2010	7.450666667
Kumamoto	km067-1	2009	9.652
Kumamoto	km067-1	2008	7.874
Kumamoto	km067-1	2007	8.805333333
Kumamoto	km067-1	2006	6.942666667
Kumamoto	km067-1	2005	3.132666667
Kumamoto	km067-2	2015	2.624666667
Kumamoto	km067-2	2014	3.471333333
Kumamoto	km067-2	2013	6.519333333
Kumamoto	km067-2	2012	4.741333333
Kumamoto	km067-2	2011	5.842
Kumamoto	km067-2	2010	7.958666667
Kumamoto	km067-2	2009	8.382
Kumamoto	km067-2	2008	8.128
Kumamoto	km067-2	2007	7.450666667
Kumamoto	km067-2	2006	6.265333333
Kumamoto	km067-2	2005	2.963333333
Kumamoto	km068-1	2015	3.048
Kumamoto	km068-1	2014	3.894666667
Kumamoto	km068-1	2013	7.535333333
Kumamoto	km068-1	2012	7.958666667
Kumamoto	km068-1	2011	7.112
Kumamoto	km068-1	2010	8.128
Kumamoto	km068-1	2009	10.668
Kumamoto	km068-1	2008	11.09133333
Kumamoto	km068-1	2007	6.858
Kumamoto	km068-1	2006	5.926666667
Kumamoto	km068-1	2005	4.318
Kumamoto	km068-1	2004	2.878666667
Kumamoto	km068-2	2015	2.116666667
Kumamoto	km068-2	2014	3.048
Kumamoto	km068-2	2013	3.132666667
Kumamoto	km068-2	2012	2.963333333
Kumamoto	km068-2	2011	3.132666667
Kumamoto	km068-2	2010	5.164666667
Kumamoto	km068-2	2009	6.688666667
Kumamoto	km068-2	2008	7.874
Kumamoto	km068-2	2007	7.958666667
Kumamoto	km068-2	2006	5.757333333
Kumamoto	km068-2	2005	4.741333333
Kumamoto	km068-2	2004	3.217333333
Kumamoto	km069-1	2015	2.54
Kumamoto	km069-1	2014	4.656666667
Kumamoto	km069-1	2013	6.604
Kumamoto	km069-1	2012	13.63133333
Kumamoto	km069-1	2011	9.059333333
Kumamoto	km069-1	2010	9.228666667
Kumamoto	km069-1	2009	10.922
Kumamoto	km069-1	2008	8.128
Kumamoto	km069-1	2007	11.26066667
Kumamoto	km069-1	2006	5.757333333
Kumamoto	km069-1	2005	4.064
Kumamoto	km069-1	2004	2.116666667
Kumamoto	km069-2	2015	3.979333333
Kumamoto	km069-2	2014	2.624666667
Kumamoto	km069-2	2013	2.455333333
Kumamoto	km069-2	2012	8.128
Kumamoto	km069-2	2011	11.176
Kumamoto	km069-2	2010	13.63133333
Kumamoto	km069-2	2009	16.17133333
Kumamoto	km069-2	2008	14.478
Kumamoto	km069-2	2007	10.07533333
Kumamoto	km069-2	2006	9.990666667
Kumamoto	km069-2	2005	5.418666667
Kumamoto	km069-2	2004	3.386666667
Kumamoto	km070-1	2015	1.693333333
Kumamoto	km070-1	2014	1.778
Kumamoto	km070-1	2013	2.032
Kumamoto	km070-1	2012	4.318
Kumamoto	km070-1	2011	4.487333333
Kumamoto	km070-1	2010	6.096
Kumamoto	km070-1	2009	9.906
Kumamoto	km070-1	2008	9.906
Kumamoto	km070-1	2007	6.688666667
Kumamoto	km070-1	2006	3.979333333
Kumamoto	km070-1	2005	4.910666667
Kumamoto	km070-1	2004	1.947333333
Kumamoto	km070-2	2015	1.524
Kumamoto	km070-2	2014	1.947333333
Kumamoto	km070-2	2013	1.608666667
Kumamoto	km070-2	2012	2.286
Kumamoto	km070-2	2011	4.487333333
Kumamoto	km070-2	2010	8.043333333
Kumamoto	km070-2	2009	9.398
Kumamoto	km070-2	2008	15.748
Kumamoto	km070-2	2007	8.720666667
Kumamoto	km070-2	2006	6.096
Kumamoto	km070-2	2005	3.894666667
Kumamoto	km070-2	2004	1.947333333
Kumamoto	km071-1	2015	6.180666667
Kumamoto	km071-1	2014	6.942666667
Kumamoto	km071-1	2013	10.24466667
Kumamoto	km071-1	2012	8.297333333
Kumamoto	km071-1	2011	9.482666667
Kumamoto	km071-1	2010	12.02266667
Kumamoto	km071-1	2009	10.75266667
Kumamoto	km071-1	2008	12.78466667
Kumamoto	km071-1	2007	11.09133333
Kumamoto	km071-1	2006	4.656666667
Kumamoto	km071-1	2005	3.640666667
Kumamoto	km071-1	2004	2.116666667
Kumamoto	km071-2	2015	4.826
Kumamoto	km071-2	2014	7.789333333
Kumamoto	km071-2	2013	6.688666667
Kumamoto	km071-2	2012	10.922
Kumamoto	km071-2	2011	10.414
Kumamoto	km071-2	2010	10.83733333
Kumamoto	km071-2	2009	11.34533333
Kumamoto	km071-2	2008	9.482666667
Kumamoto	km071-2	2007	7.62
Kumamoto	km071-2	2006	4.826
Kumamoto	km071-2	2005	2.963333333
Kumamoto	km071-2	2004	2.54
Kumamoto	km072-1	2015	3.132666667
Kumamoto	km072-1	2014	8.128
Kumamoto	km072-1	2013	11.684
Kumamoto	km072-1	2012	14.81666667
Kumamoto	km072-1	2011	12.53066667
Kumamoto	km072-1	2010	15.748
Kumamoto	km072-1	2009	18.034
Kumamoto	km072-1	2008	15.15533333
Kumamoto	km072-1	2007	13.63133333
Kumamoto	km072-1	2006	11.684
Kumamoto	km072-1	2005	4.995333333
Kumamoto	km072-1	2004	2.963333333
Kumamoto	km072-2	2015	1.354666667
Kumamoto	km072-2	2014	1.608666667
Kumamoto	km072-2	2013	2.963333333
Kumamoto	km072-2	2012	3.894666667
Kumamoto	km072-2	2011	3.640666667
Kumamoto	km072-2	2010	5.418666667
Kumamoto	km072-2	2009	5.249333333
Kumamoto	km072-2	2008	6.942666667
Kumamoto	km072-2	2007	4.148666667
Kumamoto	km072-2	2006	6.35
Kumamoto	km072-2	2005	3.556
Kumamoto	km072-2	2004	3.132666667
Kumamoto	km073-1	2015	2.878666667
Kumamoto	km073-1	2014	3.302
Kumamoto	km073-1	2013	9.059333333
Kumamoto	km073-1	2012	10.414
Kumamoto	km073-1	2011	12.7
Kumamoto	km073-1	2010	12.10733333
Kumamoto	km073-1	2009	15.83266667
Kumamoto	km073-1	2008	9.567333333
Kumamoto	km073-1	2007	9.567333333
Kumamoto	km073-1	2006	4.148666667
Kumamoto	km073-1	2005	5.249333333
Kumamoto	km073-1	2004	2.455333333
Kumamoto	km073-2	2015	3.386666667
Kumamoto	km073-2	2014	4.995333333
Kumamoto	km073-2	2013	6.434666667
Kumamoto	km073-2	2012	8.720666667
Kumamoto	km073-2	2011	8.551333333
Kumamoto	km073-2	2010	9.567333333
Kumamoto	km073-2	2009	14.13933333
Kumamoto	km073-2	2008	13.29266667
Kumamoto	km073-2	2007	10.16
Kumamoto	km073-2	2006	4.741333333
Kumamoto	km073-2	2005	5.08
Kumamoto	km073-2	2004	2.201333333
Kumamoto	km074-1	2015	2.032
Kumamoto	km074-1	2014	3.471333333
Kumamoto	km074-1	2013	4.233333333
Kumamoto	km074-1	2012	4.064
Kumamoto	km074-1	2011	5.503333333
Kumamoto	km074-1	2010	8.89
Kumamoto	km074-1	2009	8.636
Kumamoto	km074-1	2008	7.196666667
Kumamoto	km074-1	2007	7.62
Kumamoto	km074-1	2006	4.572
Kumamoto	km074-1	2005	7.366
Kumamoto	km074-1	2004	2.201333333
Kumamoto	km074-2	2015	1.862666667
Kumamoto	km074-2	2014	2.54
Kumamoto	km074-2	2013	2.794
Kumamoto	km074-2	2012	4.572
Kumamoto	km074-2	2011	4.572
Kumamoto	km074-2	2010	8.128
Kumamoto	km074-2	2009	8.551333333
Kumamoto	km074-2	2008	6.434666667
Kumamoto	km074-2	2007	7.62
Kumamoto	km074-2	2006	5.588
Kumamoto	km074-2	2005	5.08
Kumamoto	km074-2	2004	2.116666667
Kumamoto	km075-1	2015	1.608666667
Kumamoto	km075-1	2014	2.286
Kumamoto	km075-1	2013	2.54
Kumamoto	km075-1	2012	2.963333333
Kumamoto	km075-1	2011	4.656666667
Kumamoto	km075-1	2010	7.027333333
Kumamoto	km075-1	2009	5.418666667
Kumamoto	km075-1	2008	2.878666667
Kumamoto	km075-1	2007	1.354666667
Kumamoto	km075-1	2006	1.439333333
Kumamoto	km075-1	2005	1.608666667
Kumamoto	km075-1	2004	1.524
Kumamoto	km075-2	2015	1.354666667
Kumamoto	km075-2	2014	2.455333333
Kumamoto	km075-2	2013	3.725333333
Kumamoto	km075-2	2012	4.487333333
Kumamoto	km075-2	2011	4.656666667
Kumamoto	km075-2	2010	6.688666667
Kumamoto	km075-2	2009	2.116666667
Kumamoto	km075-2	2008	1.693333333
Kumamoto	km075-2	2007	2.201333333
Kumamoto	km075-2	2006	1.439333333
Kumamoto	km075-2	2005	1.608666667
Kumamoto	km076-1	2015	5.588
Kumamoto	km076-1	2014	5.08
Kumamoto	km076-1	2013	9.482666667
Kumamoto	km076-1	2012	10.49866667
Kumamoto	km076-1	2011	15.494
Kumamoto	km076-1	2010	12.53066667
Kumamoto	km076-1	2009	12.61533333
Kumamoto	km076-1	2008	10.922
Kumamoto	km076-1	2007	19.304
Kumamoto	km076-1	2006	7.450666667
Kumamoto	km076-1	2005	2.286
Kumamoto	km076-1	2004	2.032
Kumamoto	km076-2	2015	2.201333333
Kumamoto	km076-2	2014	2.370666667
Kumamoto	km076-2	2013	5.588
Kumamoto	km076-2	2012	8.297333333
Kumamoto	km076-2	2011	9.906
Kumamoto	km076-2	2010	10.668
Kumamoto	km076-2	2009	16.764
Kumamoto	km076-2	2008	9.736666667
Kumamoto	km076-2	2007	13.63133333
Kumamoto	km076-2	2006	12.446
Kumamoto	km076-2	2005	4.910666667
Kumamoto	km076-2	2004	1.778
Kumamoto	km077-1	2015	1.608666667
Kumamoto	km077-1	2014	1.693333333
Kumamoto	km077-1	2013	2.455333333
Kumamoto	km077-1	2012	2.624666667
Kumamoto	km077-1	2011	5.503333333
Kumamoto	km077-1	2010	10.75266667
Kumamoto	km077-1	2009	12.10733333
Kumamoto	km077-1	2008	11.51466667
Kumamoto	km077-1	2007	13.29266667
Kumamoto	km077-1	2006	7.704666667
Kumamoto	km077-1	2005	5.08
Kumamoto	km077-1	2004	1.524
Kumamoto	km077-2	2015	1.778
Kumamoto	km077-2	2014	2.54
Kumamoto	km077-2	2013	4.233333333
Kumamoto	km077-2	2012	7.027333333
Kumamoto	km077-2	2011	5.672666667
Kumamoto	km077-2	2010	7.704666667
Kumamoto	km077-2	2009	9.567333333
Kumamoto	km077-2	2008	14.81666667
Kumamoto	km077-2	2007	12.61533333
Kumamoto	km077-2	2006	5.842
Kumamoto	km077-2	2005	3.725333333
Kumamoto	km077-2	2004	1.693333333
Kumamoto	km078-1	2015	1.016
Kumamoto	km078-1	2014	1.778
Kumamoto	km078-1	2013	2.624666667
Kumamoto	km078-1	2012	2.794
Kumamoto	km078-1	2011	5.249333333
Kumamoto	km078-1	2010	11.26066667
Kumamoto	km078-1	2009	11.684
Kumamoto	km078-1	2008	11.43
Kumamoto	km078-1	2007	13.29266667
Kumamoto	km078-1	2006	7.789333333
Kumamoto	km078-1	2005	5.164666667
Kumamoto	km078-1	2004	1.524
Kumamoto	km078-2	2015	1.693333333
Kumamoto	km078-2	2014	1.608666667
Kumamoto	km078-2	2013	3.132666667
Kumamoto	km078-2	2012	3.81
Kumamoto	km078-2	2011	5.503333333
Kumamoto	km078-2	2010	7.789333333
Kumamoto	km078-2	2009	7.450666667
Kumamoto	km078-2	2008	3.386666667
Kumamoto	km078-2	2007	1.354666667
Kumamoto	km078-2	2006	0.846666667
Kumamoto	km078-2	2005	3.132666667
Kumamoto	km078-2	2004	0.931333333
Kumamoto	km079-1	2015	6.519333333
Kumamoto	km079-1	2014	8.212666667
Kumamoto	km079-1	2013	12.36133333
Kumamoto	km079-1	2012	7.112
Kumamoto	km079-1	2011	14.05466667
Kumamoto	km079-1	2010	15.57866667
Kumamoto	km079-1	2009	18.542
Kumamoto	km079-1	2008	11.59933333
Kumamoto	km079-1	2007	10.83733333
Kumamoto	km079-1	2006	5.418666667
Kumamoto	km079-1	2005	4.318
Kumamoto	km079-1	2004	1.524
Kumamoto	km079-2	2015	2.709333333
Kumamoto	km079-2	2014	4.487333333
Kumamoto	km079-2	2013	7.450666667
Kumamoto	km079-2	2012	7.789333333
Kumamoto	km079-2	2011	8.212666667
Kumamoto	km079-2	2010	8.551333333
Kumamoto	km079-2	2009	7.704666667
Kumamoto	km079-2	2008	8.212666667
Kumamoto	km079-2	2007	9.059333333
Kumamoto	km079-2	2006	5.842
Kumamoto	km079-2	2005	4.318
Kumamoto	km079-2	2004	1.608666667
Kumamoto	km080-1	2015	1.185333333
Kumamoto	km080-1	2014	1.185333333
Kumamoto	km080-1	2013	2.286
Kumamoto	km080-1	2012	3.217333333
Kumamoto	km080-1	2011	3.556
Kumamoto	km080-1	2010	5.334
Kumamoto	km080-1	2009	8.466666667
Kumamoto	km080-1	2008	4.656666667
Kumamoto	km080-1	2007	5.418666667
Kumamoto	km080-1	2006	3.979333333
Kumamoto	km080-1	2005	4.148666667
Kumamoto	km080-1	2004	1.439333333
Kumamoto	km080-2	2015	1.439333333
Kumamoto	km080-2	2014	1.016
Kumamoto	km080-2	2013	0.846666667
Kumamoto	km080-2	2012	2.709333333
Kumamoto	km080-2	2011	2.455333333
Kumamoto	km080-2	2010	7.281333333
Kumamoto	km080-2	2009	9.821333333
Kumamoto	km080-2	2008	8.212666667
Kumamoto	km080-2	2007	8.466666667
Kumamoto	km080-2	2006	3.217333333
Kumamoto	km080-2	2005	4.148666667
Kumamoto	km080-2	2004	1.185333333
Kumamoto	km081-1	2015	3.640666667
Kumamoto	km081-1	2014	5.503333333
Kumamoto	km081-1	2013	7.874
Kumamoto	km081-1	2012	7.704666667
Kumamoto	km081-1	2011	10.16
Kumamoto	km081-1	2010	12.36133333
Kumamoto	km081-1	2009	10.922
Kumamoto	km081-1	2008	13.03866667
Kumamoto	km081-1	2007	12.446
Kumamoto	km081-1	2006	5.926666667
Kumamoto	km081-1	2005	3.556
Kumamoto	km081-2	2015	3.048
Kumamoto	km081-2	2014	3.725333333
Kumamoto	km081-2	2013	4.402666667
Kumamoto	km081-2	2012	4.995333333
Kumamoto	km081-2	2011	6.180666667
Kumamoto	km081-2	2010	6.604
Kumamoto	km081-2	2009	6.180666667
Kumamoto	km081-2	2008	6.773333333
Kumamoto	km081-2	2007	9.059333333
Kumamoto	km081-2	2006	8.466666667
Kumamoto	km081-2	2005	2.963333333
Kumamoto	km082-1	2015	1.778
Kumamoto	km082-1	2014	3.386666667
Kumamoto	km082-1	2013	3.386666667
Kumamoto	km082-1	2012	3.217333333
Kumamoto	km082-1	2011	3.894666667
Kumamoto	km082-1	2010	4.572
Kumamoto	km082-1	2009	6.265333333
Kumamoto	km082-1	2008	10.83733333
Kumamoto	km082-1	2007	10.83733333
Kumamoto	km082-1	2006	7.789333333
Kumamoto	km082-1	2005	5.757333333
Kumamoto	km082-1	2004	1.185333333
Kumamoto	km082-2	2015	2.709333333
Kumamoto	km082-2	2014	4.826
Kumamoto	km082-2	2013	4.656666667
Kumamoto	km082-2	2012	4.402666667
Kumamoto	km082-2	2011	4.233333333
Kumamoto	km082-2	2010	6.180666667
Kumamoto	km082-2	2009	7.281333333
Kumamoto	km082-2	2008	10.49866667
Kumamoto	km082-2	2007	11.684
Kumamoto	km082-2	2006	11.26066667
Kumamoto	km082-2	2005	5.757333333
Kumamoto	km082-2	2004	1.100666667
Kumamoto	km083-1	2015	2.54
Kumamoto	km083-1	2014	4.656666667
Kumamoto	km083-1	2013	4.487333333
Kumamoto	km083-1	2012	5.926666667
Kumamoto	km083-1	2011	10.75266667
Kumamoto	km083-1	2010	11.09133333
Kumamoto	km083-1	2009	17.18733333
Kumamoto	km083-1	2008	16.08666667
Kumamoto	km083-1	2007	10.24466667
Kumamoto	km083-1	2006	6.180666667
Kumamoto	km083-1	2005	3.217333333
Kumamoto	km083-1	2004	3.302
Kumamoto	km083-2	2015	1.862666667
Kumamoto	km083-2	2014	2.624666667
Kumamoto	km083-2	2013	4.826
Kumamoto	km083-2	2012	5.249333333
Kumamoto	km083-2	2011	5.757333333
Kumamoto	km083-2	2010	8.89
Kumamoto	km083-2	2009	14.13933333
Kumamoto	km083-2	2008	16.59466667
Kumamoto	km083-2	2007	11.00666667
Kumamoto	km083-2	2006	5.08
Kumamoto	km083-2	2005	4.741333333
Kumamoto	km083-2	2004	3.132666667
Kumamoto	km084-1	2015	3.725333333
Kumamoto	km084-1	2014	7.281333333
Kumamoto	km084-1	2013	6.096
Kumamoto	km084-1	2012	6.519333333
Kumamoto	km084-1	2011	10.75266667
Kumamoto	km084-1	2010	10.24466667
Kumamoto	km084-1	2009	11.09133333
Kumamoto	km084-1	2008	10.07533333
Kumamoto	km084-1	2007	6.265333333
Kumamoto	km084-1	2006	5.334
Kumamoto	km084-1	2005	4.064
Kumamoto	km084-1	2004	2.624666667
Kumamoto	km084-2	2015	4.064
Kumamoto	km084-2	2014	5.418666667
Kumamoto	km084-2	2013	5.842
Kumamoto	km084-2	2012	7.535333333
Kumamoto	km084-2	2011	7.704666667
Kumamoto	km084-2	2010	9.906
Kumamoto	km084-2	2009	9.567333333
Kumamoto	km084-2	2008	11.43
Kumamoto	km084-2	2007	6.35
Kumamoto	km084-2	2006	5.503333333
Kumamoto	km084-2	2005	4.656666667
Kumamoto	km084-2	2004	2.116666667
Kumamoto	km085-1	2015	4.064
Kumamoto	km085-1	2014	6.180666667
Kumamoto	km085-1	2013	7.958666667
Kumamoto	km085-1	2012	10.07533333
Kumamoto	km085-1	2011	10.07533333
Kumamoto	km085-1	2010	16.67933333
Kumamoto	km085-1	2009	17.272
Kumamoto	km085-1	2008	14.986
Kumamoto	km085-1	2007	11.34533333
Kumamoto	km085-1	2006	3.81
Kumamoto	km085-1	2005	3.894666667
Kumamoto	km085-1	2004	2.286
Kumamoto	km085-2	2015	1.778
Kumamoto	km085-2	2014	2.116666667
Kumamoto	km085-2	2013	2.370666667
Kumamoto	km085-2	2012	3.302
Kumamoto	km085-2	2011	3.302
Kumamoto	km085-2	2010	5.926666667
Kumamoto	km085-2	2009	8.636
Kumamoto	km085-2	2008	8.636
Kumamoto	km085-2	2007	11.938
Kumamoto	km085-2	2006	2.709333333
Kumamoto	km085-2	2005	3.556
Kumamoto	km085-2	2004	2.032
Kumamoto	km086-1	2015	4.995333333
Kumamoto	km086-1	2014	5.926666667
Kumamoto	km086-1	2013	11.51466667
Kumamoto	km086-1	2012	6.604
Kumamoto	km086-1	2011	9.567333333
Kumamoto	km086-1	2010	9.228666667
Kumamoto	km086-1	2009	10.32933333
Kumamoto	km086-1	2008	13.80066667
Kumamoto	km086-1	2007	14.64733333
Kumamoto	km086-1	2006	8.551333333
Kumamoto	km086-1	2005	4.826
Kumamoto	km086-2	2015	3.132666667
Kumamoto	km086-2	2014	3.556
Kumamoto	km086-2	2013	5.334
Kumamoto	km086-2	2012	6.011333333
Kumamoto	km086-2	2011	8.297333333
Kumamoto	km086-2	2010	11.09133333
Kumamoto	km086-2	2009	12.446
Kumamoto	km086-2	2008	13.462
Kumamoto	km086-2	2007	14.224
Kumamoto	km086-2	2006	8.043333333
Kumamoto	km086-2	2005	4.402666667
Kumamoto	km087-1	2015	3.725333333
Kumamoto	km087-1	2014	4.233333333
Kumamoto	km087-1	2013	7.366
Kumamoto	km087-1	2012	6.096
Kumamoto	km087-1	2011	9.313333333
Kumamoto	km087-1	2010	10.49866667
Kumamoto	km087-1	2009	13.63133333
Kumamoto	km087-1	2008	17.018
Kumamoto	km087-1	2007	16.17133333
Kumamoto	km087-1	2006	6.434666667
Kumamoto	km087-1	2005	4.995333333
Kumamoto	km087-1	2004	1.524
Kumamoto	km087-2	2015	0.931333333
Kumamoto	km087-2	2014	2.709333333
Kumamoto	km087-2	2013	3.132666667
Kumamoto	km087-2	2012	3.640666667
Kumamoto	km087-2	2011	3.725333333
Kumamoto	km087-2	2010	4.318
Kumamoto	km087-2	2009	7.874
Kumamoto	km087-2	2008	10.16
Kumamoto	km087-2	2007	12.10733333
Kumamoto	km087-2	2006	6.35
Kumamoto	km087-2	2005	10.16
Kumamoto	km087-2	2004	0.762
Kumamoto	km088-1	2015	3.302
Kumamoto	km088-1	2014	4.064
Kumamoto	km088-1	2013	4.064
Kumamoto	km088-1	2012	6.265333333
Kumamoto	km088-1	2011	5.503333333
Kumamoto	km088-1	2010	8.382
Kumamoto	km088-1	2009	14.39333333
Kumamoto	km088-1	2008	9.652
Kumamoto	km088-1	2007	7.874
Kumamoto	km088-1	2006	3.217333333
Kumamoto	km088-1	2005	5.164666667
[truncated: 19,133 more rows]
