# Supplementary material for: Climate sensitivity of Cryptomeria japonica in two contrasting environments: Perspectives from QTL mapping
Source: PLoS One. 2020 Jan 28;15(1):e0228278. doi: 10.1371/journal.pone.0228278 (PMC6986750; doi:10.1371/journal.pone.0228278)
Supplement: S2 Table — (CSV) [file pone.0228278.s009.csv]

markerID	linkage group	position (cM)	genotype001	genotype005	genotype006	genotype007	genotype008	genotype009	genotype011	genotype012	genotype013	genotype014	genotype015	genotype016	genotype017	genotype018	genotype019	genotype020	genotype021	genotype022	genotype023	genotype024	genotype025	genotype026	genotype027	genotype028	genotype030	genotype031	genotype032	genotype033	genotype034	genotype035	genotype037	genotype038	genotype040	genotype042	genotype043	genotype044	genotype045	genotype046	genotype048	genotype049	genotype051	genotype052	genotype053	genotype055	genotype056	genotype057	genotype058
m_0001	LG01_YI96	0	h	a	h	h	a	h	h	h	a	a	h	h	h	a	a	a	h	a	a	a	h	a	a	h	a	h	h	h	h	a	h	a	h	h	h	h	a	a	h	h	a	h	a	h	h	h	h
m_0002	LG01_YI96	1.3790000000000049	a	a	a	a	h	a	a	h	a	h	h	h	a	h	h	h	h	a	h	h	h	h	a	h	a	h	a	a	a	a	a	h	h	h	h	a	h	h	a	a	a	a	h	h	a	a	a
m_0003	LG01_YI96	2.763999999999996	h	a	a	a	h	a	a	h	a	h	h	h	a	h	h	h	h	a	h	h	h	h	a	h	a	h	a	a	h	a	a	h	h	h	h	a	h	h	a	a	a	a	h	h	a	a	a
m_0004	LG01_YI96	2.934999999999988	h	a	h	h	a	h	h	h	a	a	h	h	h	a	a	a	h	a	a	a	h	a	a	h	a	h	h	h	a	a	h	a	h	h	h	h	a	a	h	h	a	h	a	h	h	h	h
m_0005	LG01_YI96	3.1060000000000088	h	a	h	h	a	h	h	h	a	a	h	h	h	a	a	a	h	a	a	a	h	a	a	h	a	h	h	h	a	a	h	a	h	h	h	h	a	a	h	h	a	h	a	h	h	h	h
m_0006	LG01_YI96	3.791000000000011	h	a	h	h	a	h	h	h	a	a	h	h	h	a	a	a	h	a	a	a	h	a	a	h	a	h	h	h	a	a	h	a	h	h	h	h	a	a	h	h	a	h	a	h	h	h	h
m_0007	LG01_YI96	4.822999999999993	h	a	a	a	h	a	a	h	a	h	h	h	a	h	h	h	h	a	h	h	h	h	a	h	a	h	h	a	h	a	a	h	h	h	h	a	h	h	a	a	a	a	h	h	a	a	a
m_0008	LG01_YI96	5.166000000000011	h	a	a	a	h	a	a	h	a	h	h	h	a	h	h	h	h	a	h	h	h	h	a	h	a	h	h	a	h	a	a	h	h	h	h	a	h	h	a	a	a	a	h	h	a	a	a
m_0009	LG01_YI96	5.851000000000013	h	a	h	h	a	h	h	h	a	a	h	h	h	a	a	a	h	a	a	a	h	a	a	h	a	h	a	h	a	a	h	a	h	h	h	h	a	a	h	h	a	h	a	h	h	h	h
m_0010	LG01_YI96	7.234999999999999	h	a	h	h	a	h	h	h	a	a	h	h	h	a	a	a	h	a	a	a	h	a	a	h	a	h	a	h	a	a	h	a	h	h	h	h	a	a	h	h	a	h	a	h	h	h	h
m_0011	LG01_YI96	7.924999999999997	h	a	a	a	h	a	a	a	a	h	h	h	a	h	h	h	h	a	h	h	h	h	a	h	a	h	a	a	h	a	h	h	h	h	h	a	h	h	a	a	a	a	h	h	a	a	h
m_0012	LG01_YI96	8.61399999999999	h	a	a	a	h	a	a	a	a	h	h	h	a	h	h	h	h	a	h	h	h	h	a	h	a	h	a	a	h	a	h	h	h	h	h	a	h	h	a	a	a	a	h	h	a	h	h
m_0013	LG01_YI96	8.957000000000008	h	a	a	a	h	-	a	a	a	h	h	h	a	h	h	h	h	a	h	h	h	h	a	h	a	h	a	a	h	a	h	h	h	h	h	a	h	h	a	a	a	a	h	h	a	a	h
m_0014	LG01_YI96	11.317999999999998	h	a	h	h	a	h	a	h	a	a	h	h	h	a	a	a	h	a	a	a	h	a	a	h	a	h	a	h	a	a	h	a	h	h	h	h	a	a	h	h	a	h	a	h	h	h	h
m_0015	LG01_YI96	12.491	h	a	h	h	h	h	h	h	a	h	h	h	h	h	h	h	h	a	h	h	h	h	a	h	a	h	a	h	h	a	h	h	h	h	h	h	h	h	h	h	a	h	h	h	h	h	h
m_0016	LG01_YI96	12.833999999999989	h	a	a	a	h	a	h	a	a	h	h	h	a	h	h	h	h	a	h	h	a	h	a	h	a	a	a	a	h	a	h	h	h	h	h	a	h	a	a	a	a	a	h	h	a	a	h
m_0017	LG01_YI96	13.354	h	a	h	h	a	h	a	h	a	a	h	h	h	a	a	a	h	a	a	a	h	a	a	h	a	h	a	h	a	a	h	a	h	h	h	h	a	a	h	h	a	h	a	h	h	h	h
m_0018	LG01_YI96	13.875000000000014	h	a	a	a	h	a	h	a	a	h	h	a	a	h	h	h	h	a	h	h	a	h	a	h	a	a	a	a	h	a	h	h	h	h	h	a	h	a	a	a	a	a	h	h	a	a	h
m_0019	LG01_YI96	16.197999999999993	h	a	h	h	a	h	a	h	a	a	h	h	h	a	a	a	h	a	a	a	h	a	a	h	a	h	a	h	a	a	h	a	h	h	h	h	a	a	h	h	a	h	a	h	h	h	h
m_0020	LG01_YI96	18.519999999999996	h	a	h	h	a	h	a	h	a	a	h	h	h	a	a	a	h	a	a	a	h	a	a	h	a	h	a	h	a	a	h	a	h	h	h	h	a	a	h	h	a	h	a	h	h	h	h
m_0021	LG01_YI96	18.863000000000014	h	h	a	a	h	a	h	a	a	h	h	a	a	h	h	h	h	a	h	h	a	h	a	h	a	a	a	a	h	h	h	h	h	h	h	a	h	a	a	a	a	h	h	h	h	a	h
m_0022	LG01_YI96	20.242000000000004	h	h	a	h	h	a	h	a	a	h	h	a	a	h	h	h	h	a	h	h	a	h	a	h	a	a	a	a	h	h	h	h	h	h	h	a	h	a	a	a	a	h	h	h	h	a	h
m_0023	LG01_YI96	21.62599999999999	h	h	a	h	h	h	h	a	a	h	h	a	a	h	h	h	h	a	h	h	a	h	h	h	a	a	a	a	h	h	h	h	h	h	h	a	h	a	a	a	a	h	h	h	h	a	h
m_0024	LG01_YI96	23.006000000000014	h	h	a	h	h	h	a	a	a	h	h	a	a	h	h	h	h	a	h	h	a	h	h	h	a	a	a	a	h	h	h	h	h	h	h	a	h	a	a	a	a	h	h	h	h	a	h
m_0025	LG01_YI96	23.348	h	h	a	h	h	h	a	a	a	h	h	a	a	h	h	h	h	a	h	h	a	h	h	h	a	a	a	a	h	h	h	h	h	h	h	a	h	a	a	a	a	h	h	h	h	a	h
m_0026	LG01_YI96	24.037999999999997	h	h	a	h	h	h	a	a	a	h	h	a	a	h	h	h	h	a	h	h	a	h	h	h	a	a	a	a	h	h	h	h	h	h	h	a	h	a	a	a	a	h	h	h	h	a	h
m_0027	LG01_YI96	25.42200000000001	h	h	a	h	h	h	a	h	a	h	h	a	a	h	h	h	h	a	h	h	a	h	h	h	a	a	a	a	h	h	h	h	h	h	h	a	h	a	a	a	a	h	h	h	h	a	h
m_0028	LG01_YI96	27.03500000000001	h	a	h	a	a	h	a	a	a	a	h	h	h	a	a	a	h	a	a	a	h	a	h	h	a	h	a	h	a	a	h	a	h	h	h	h	a	a	h	h	a	h	a	h	h	h	h
m_0029	LG01_YI96	29.762000000000015	h	a	h	a	a	h	a	a	a	a	a	h	h	a	a	a	h	a	a	a	h	a	h	a	a	h	a	h	a	a	h	a	h	h	h	h	a	a	h	h	a	h	a	h	h	h	h
m_0030	LG01_YI96	32.48899999999999	h	a	h	a	a	h	a	a	a	a	a	h	h	a	a	a	h	a	a	a	h	a	h	a	a	h	a	h	a	a	h	a	h	a	h	h	a	a	h	h	a	a	a	h	h	h	h
m_0031	LG01_YI96	33.557	h	a	h	a	a	h	a	a	a	a	a	h	h	a	a	a	h	a	a	a	h	a	h	a	a	h	a	a	a	a	h	a	h	a	h	h	a	a	h	h	a	a	a	h	h	h	h
m_0032	LG01_YI96	34.956	a	a	h	a	a	a	h	a	h	a	h	h	h	a	h	a	a	h	a	a	h	a	a	h	a	h	h	a	a	a	a	a	a	h	a	h	a	h	h	h	h	a	a	a	a	h	a
m_0033	LG01_YI96	41.134	h	h	a	h	h	h	a	h	a	h	a	a	a	h	a	h	h	a	h	h	a	h	h	a	h	a	a	h	a	h	h	h	h	a	h	a	h	a	h	h	a	h	a	h	h	a	h
m_0034	LG01_YI96	47.825	a	a	h	a	h	a	h	a	h	a	a	h	a	a	h	a	a	h	a	a	h	h	a	h	a	h	h	a	h	a	a	h	a	h	a	h	a	h	a	a	h	a	h	a	a	h	a
m_0035	LG01_YI96	49.619000000000014	h	a	h	a	h	h	a	a	a	a	a	h	h	a	a	a	h	a	a	a	h	h	h	a	a	h	a	a	a	a	h	h	h	a	h	h	a	h	a	a	a	a	a	h	h	h	h
m_0036	LG01_YI96	52.131000000000014	h	a	h	a	h	h	a	a	a	a	a	h	h	a	a	a	a	a	a	a	h	h	h	a	a	h	a	a	a	a	h	h	h	a	h	h	a	h	a	a	h	a	a	h	h	h	h
m_0037	LG01_YI96	54.64399999999999	a	a	h	a	h	a	h	a	h	a	a	h	a	a	h	h	h	a	h	a	h	a	a	h	a	h	h	a	h	a	a	a	a	h	a	h	a	a	a	h	a	a	h	a	a	h	a
m_0038	LG01_YI96	56.73200000000001	a	a	a	a	h	a	h	a	h	a	a	h	a	a	h	h	h	a	h	a	h	a	a	h	a	a	h	a	h	a	a	a	h	h	a	h	a	a	a	h	a	a	h	a	a	h	a
m_0039	LG01_YI96	58.46400000000001	a	a	a	a	h	a	h	a	h	a	a	h	a	a	h	h	h	a	h	a	h	a	a	h	a	a	h	a	h	h	a	a	h	h	a	h	a	h	a	h	a	a	h	h	a	h	a
m_0040	LG01_YI96	58.806	a	a	a	a	h	a	h	a	h	a	a	h	a	a	h	h	h	a	h	a	h	a	a	h	a	a	h	a	h	h	a	a	h	h	a	h	a	h	a	h	a	a	h	h	a	h	a
m_0041	LG01_YI96	59.14899999999999	h	a	a	a	h	h	a	a	a	a	a	h	h	a	a	a	a	a	h	a	h	h	h	a	a	h	a	a	a	a	h	h	a	a	a	h	a	h	a	a	h	a	a	a	h	-	h
m_0042	LG01_YI96	59.491	h	a	a	a	h	h	a	a	a	a	a	h	h	a	a	a	a	a	h	a	h	h	h	a	a	h	a	a	a	a	h	h	a	a	a	h	a	h	a	a	h	a	a	a	h	h	h
m_0043	LG01_YI96	59.83399999999999	h	h	h	h	a	h	a	h	a	h	h	a	h	h	a	a	a	h	a	h	a	h	h	a	h	h	a	h	a	a	h	h	a	a	h	a	h	a	h	a	h	h	a	a	h	a	h
m_0044	LG01_YI96	61.575	h	a	a	a	h	h	a	a	a	a	a	h	h	a	a	a	a	a	h	a	h	h	h	a	a	h	a	a	a	h	h	h	a	a	a	h	a	h	a	a	h	a	a	a	h	h	h
m_0045	LG01_YI96	61.91799999999999	h	a	a	a	h	h	a	a	a	a	a	h	h	a	a	a	a	a	h	a	h	h	h	a	a	h	a	a	a	h	h	h	a	a	a	h	a	h	a	a	h	a	a	a	h	h	h
m_0046	LG01_YI96	64.783	h	h	a	a	h	h	a	a	a	a	a	h	h	a	a	a	a	a	h	a	h	h	h	a	a	h	a	a	a	h	h	a	a	a	a	h	a	h	a	a	a	a	a	a	h	h	h
m_0047	LG01_YI96	67.64899999999999	h	h	a	a	h	h	a	a	a	a	a	h	h	a	a	a	a	a	h	a	h	h	h	a	a	h	a	a	a	h	h	a	a	a	a	h	a	h	a	a	a	a	h	a	h	h	h
m_0048	LG01_YI96	69.06099999999999	h	a	h	a	a	a	a	h	a	h	h	a	h	h	a	a	a	h	a	h	a	h	a	a	h	h	a	h	a	h	a	a	a	a	h	a	h	a	a	a	a	h	h	a	h	a	h
m_0049	LG01_YI96	69.746	h	h	a	a	h	h	a	a	a	a	a	h	h	a	a	a	a	a	h	a	h	h	h	a	a	h	a	a	a	h	h	a	a	a	a	h	a	h	h	a	a	a	h	a	h	h	h
m_0050	LG01_YI96	71.835	h	a	h	a	a	a	a	h	a	h	h	a	h	h	a	a	a	h	h	h	a	h	a	a	h	h	a	h	a	h	a	a	a	a	h	a	h	a	a	a	a	h	h	a	h	a	h
m_0051	LG01_YI96	71.83999999999999	h	a	h	a	a	a	a	h	a	h	h	a	h	h	a	a	a	h	h	h	a	h	a	a	h	h	a	h	a	h	a	a	a	a	h	a	h	a	a	a	a	h	h	a	h	a	h
m_0052	LG01_YI96	72.867	h	a	h	a	a	a	a	h	a	h	h	a	h	h	a	a	a	h	h	h	a	h	a	a	h	h	a	h	a	h	a	a	a	a	h	a	h	a	a	a	a	h	h	a	a	a	h
m_0053	LG01_YI96	73.212	h	h	a	a	h	h	a	a	a	a	a	h	h	a	a	a	a	a	h	a	h	h	h	a	a	h	a	a	a	h	h	a	a	a	a	h	a	h	h	a	a	a	h	a	h	h	h
m_0054	LG01_YI96	73.557	h	a	h	a	a	a	a	h	a	h	h	h	h	h	a	a	a	h	h	h	a	h	a	a	h	h	a	h	a	h	a	a	a	a	h	a	h	a	a	a	h	h	h	a	a	a	h
m_0055	LG01_YI96	73.728	h	h	a	a	h	h	a	a	a	a	a	h	h	a	a	a	a	a	h	a	h	h	h	a	a	h	a	a	a	h	h	a	a	a	a	h	a	h	h	a	a	a	h	a	h	h	h
m_0056	LG01_YI96	73.89899999999999	h	a	h	a	a	a	a	h	a	h	h	h	h	h	a	a	a	h	h	h	a	h	a	a	h	h	a	h	a	h	a	a	a	a	h	a	h	a	a	a	h	h	h	a	a	a	h
m_0057	LG01_YI96	76.028	h	a	a	a	a	a	a	h	a	h	h	h	h	h	a	a	a	h	h	h	a	h	a	a	h	h	a	h	a	h	a	a	a	a	h	a	h	a	a	a	h	h	h	a	a	h	h
m_0058	LG01_YI96	76.878	h	h	a	a	h	h	a	a	a	a	a	h	h	a	a	a	a	a	h	a	h	h	h	a	a	h	a	a	a	h	h	a	a	a	a	h	a	h	h	a	a	a	h	a	h	h	h
m_0059	LG01_YI96	77.728	h	h	a	a	h	h	a	a	a	a	a	h	h	a	a	a	a	a	h	a	h	h	a	a	a	h	a	a	a	h	h	a	a	a	a	h	a	h	h	a	a	a	h	a	h	h	h
m_0060	LG01_YI96	84.877	h	a	a	a	a	a	a	h	a	h	a	a	h	h	a	a	a	h	a	a	a	h	a	a	h	h	h	h	a	h	a	a	a	a	h	a	h	a	a	a	h	h	a	a	a	h	h
m_0061	LG01_YI96	86.17299999999999	h	h	a	a	h	h	a	a	a	a	h	a	h	a	a	a	a	a	-	a	h	h	a	a	a	h	a	a	a	h	h	a	a	a	a	h	a	h	h	a	a	a	h	a	h	h	h
m_0062	LG01_YI96	88.79	a	h	a	h	a	h	h	a	h	a	h	h	a	a	h	h	h	a	h	h	a	h	h	h	h	a	a	a	h	a	h	h	h	h	a	h	a	a	h	h	a	a	h	h	h	a	a
m_0063	LG01_YI96	90.52499999999999	h	a	h	a	h	a	a	h	a	a	a	a	h	h	a	a	a	h	a	a	h	a	a	a	a	h	h	h	a	h	a	a	h	a	h	a	h	h	a	a	h	h	a	a	a	h	h
m_0064	LG01_YI96	92.20299999999999	h	h	h	a	h	h	a	a	a	h	h	a	h	a	a	a	a	a	a	a	h	h	a	a	a	h	a	a	a	h	a	a	a	a	a	h	a	h	h	a	a	a	h	a	-	h	h
m_0065	LG01_YI96	93.45299999999999	h	h	h	a	h	h	a	a	a	h	h	a	h	a	a	a	a	a	a	a	h	h	a	a	a	h	a	a	a	h	a	a	a	a	a	h	a	h	h	a	a	a	h	a	h	h	h
m_0066	LG01_YI96	94.70100000000001	h	h	h	a	h	h	a	a	a	h	h	a	h	a	a	a	a	a	a	a	h	h	a	a	a	h	a	a	a	h	a	a	a	a	a	h	a	h	h	a	a	a	h	a	h	h	h
m_0067	LG01_YI96	95.38600000000001	a	h	a	h	a	h	h	a	h	h	h	h	a	a	h	h	h	a	h	h	a	-	h	-	-	a	h	h	h	a	a	h	a	h	a	h	a	a	h	h	a	a	h	h	h	a	a
m_0068	LG01_YI96	96.94099999999999	h	h	h	a	h	h	a	a	a	h	h	a	h	a	a	a	a	a	a	a	h	h	a	a	a	h	a	a	a	a	a	a	a	a	a	h	a	h	h	a	a	a	h	a	h	h	h
m_0069	LG01_YI96	98.51299999999999	a	h	a	h	a	h	h	a	h	h	h	h	a	a	h	h	h	a	h	h	a	h	h	h	h	a	a	a	h	a	a	h	a	h	a	h	a	a	h	h	a	a	h	h	h	a	a
m_0070	LG01_YI96	99.556	a	a	a	h	a	h	h	a	h	h	h	h	a	a	h	h	h	a	h	h	a	h	h	h	h	a	a	a	h	a	a	h	a	h	a	h	a	a	h	h	a	a	h	h	h	a	a
m_0071	LG01_YI96	104.414	h	h	h	h	h	a	h	h	a	a	a	a	h	h	a	a	a	h	a	a	h	a	a	a	a	h	h	h	a	h	h	a	h	a	h	a	h	h	a	h	h	h	a	a	a	h	h
m_0072	LG01_YI96	105.367	h	h	h	h	h	h	a	a	a	h	h	a	h	a	h	a	a	a	a	a	h	h	a	a	a	h	a	a	a	h	a	a	a	a	a	h	a	h	h	h	a	a	h	a	h	h	h
m_0073	LG01_YI96	106.145	h	h	h	h	h	h	a	a	a	h	h	a	h	a	h	a	a	a	a	a	h	h	a	a	a	h	a	a	a	h	a	a	a	a	a	h	a	h	h	h	a	a	h	a	h	h	h
m_0074	LG01_YI96	111.82199999999999	a	a	a	a	a	h	a	a	h	a	a	h	a	a	a	h	h	a	h	h	a	h	h	h	h	a	a	a	h	a	a	a	a	h	a	h	a	a	h	a	a	a	h	h	h	h	a
m_0075	LG01_YI96	113.55300000000001	a	a	a	a	a	h	a	a	h	a	a	h	a	a	a	h	h	a	h	h	a	h	h	h	h	a	a	a	h	a	a	a	a	h	h	h	h	a	h	a	a	a	h	h	h	h	a
m_0076	LG01_YI96	113.896	a	a	a	a	a	h	a	a	h	a	a	h	a	a	a	h	h	a	h	h	a	h	h	h	h	a	a	a	h	a	a	a	a	h	h	h	h	a	h	a	a	a	h	h	h	h	a
m_0077	LG01_YI96	114.067	h	h	h	h	h	h	a	a	a	h	h	a	h	a	h	a	a	a	a	a	h	h	a	a	a	h	a	a	a	h	a	a	a	a	h	h	h	h	h	h	a	a	h	a	h	a	h
m_0078	LG01_YI96	114.23800000000001	a	a	a	a	a	h	a	a	h	a	a	h	a	a	a	h	h	a	h	h	a	h	h	h	h	a	a	a	h	a	a	a	a	h	h	h	h	a	h	a	a	a	h	h	h	h	a
m_0079	LG01_YI96	116.872	h	h	h	h	h	h	a	a	a	h	h	a	h	a	h	a	a	h	a	a	h	h	a	a	a	h	a	a	a	h	a	a	a	a	h	h	h	h	h	h	a	a	h	a	h	a	h
m_0080	LG01_YI96	117.384	a	a	a	a	a	h	a	a	h	a	a	h	a	h	a	h	h	h	h	h	a	h	h	h	h	a	h	a	a	a	a	a	a	h	a	h	h	a	h	a	a	a	h	h	h	h	a
m_0081	LG02_YI96	0	h	a	a	h	h	a	h	a	h	a	a	h	a	h	a	a	a	h	a	a	h	a	h	a	a	h	a	a	h	h	h	h	h	a	h	h	h	h	h	h	a	a	h	h	h	-	-
m_0082	LG02_YI96	2.2109999999999843	a	h	h	h	h	a	h	h	h	a	a	a	a	a	h	a	a	h	a	h	a	a	h	h	h	h	h	h	a	h	h	h	h	h	h	a	a	h	h	h	a	a	h	a	h	h	h
m_0083	LG02_YI96	3.032999999999987	a	h	h	h	h	a	h	h	h	a	a	a	a	a	h	a	a	h	a	h	a	a	h	h	h	h	h	h	a	h	h	h	h	h	h	a	a	h	h	h	a	a	h	a	a	h	h
m_0084	LG02_YI96	6.0049999999999955	a	h	h	h	h	a	h	h	h	a	a	a	a	a	h	a	a	h	a	h	a	a	h	h	h	h	h	h	a	h	h	h	h	h	a	a	a	h	h	h	a	h	h	h	a	h	h
m_0085	LG02_YI96	8.093999999999994	a	h	h	a	h	a	h	h	h	a	a	a	a	a	h	a	a	h	a	h	a	a	h	h	h	h	h	h	a	h	h	h	h	h	a	a	a	h	h	h	a	h	h	h	a	h	h
m_0086	LG02_YI96	8.912999999999982	a	h	a	h	a	h	a	h	a	h	h	a	h	a	h	h	h	a	h	h	a	h	a	h	h	a	h	h	a	a	a	a	a	h	h	a	a	a	h	h	h	a	a	h	a	h	a
m_0087	LG02_YI96	9.254999999999995	h	a	h	a	h	a	h	a	h	a	a	h	a	h	a	a	a	h	a	a	h	a	h	a	a	h	a	a	h	h	h	h	h	a	a	h	h	h	a	a	a	h	h	a	h	a	h
m_0088	LG02_YI96	11.289999999999992	h	a	h	a	h	-	h	a	h	a	a	h	a	h	a	a	a	h	a	h	h	a	h	a	a	h	a	-	h	h	h	h	h	a	a	h	h	h	a	a	a	h	h	-	h	-	h
m_0089	LG02_YI96	12.068999999999988	h	a	h	a	h	h	h	a	h	a	a	h	a	h	a	a	a	h	a	h	h	a	h	a	a	h	a	a	h	h	h	h	h	a	a	h	h	h	a	a	a	h	h	a	h	a	h
m_0090	LG02_YI96	12.757999999999981	h	a	h	a	h	-	h	a	h	a	a	h	a	h	a	a	a	h	a	h	h	a	h	a	a	h	a	a	h	h	h	h	h	a	a	h	h	h	a	a	a	h	h	a	h	-	h
m_0091	LG02_YI96	13.442999999999984	h	a	h	a	h	h	h	a	h	a	a	h	a	h	a	a	a	h	a	h	h	a	h	a	a	h	a	a	h	h	h	h	h	a	a	h	h	h	a	a	a	h	h	a	h	a	h
m_0092	LG02_YI96	13.786000000000001	h	a	h	a	h	h	h	a	h	a	a	h	a	h	a	a	a	h	a	h	h	a	h	a	a	h	a	a	h	h	h	h	h	a	a	h	h	h	a	a	a	h	h	a	h	a	h
m_0093	LG02_YI96	14.442999999999984	a	h	a	a	h	a	h	h	h	a	a	a	a	a	h	a	a	h	a	h	a	a	h	h	h	h	h	h	a	h	h	h	h	h	a	a	a	h	h	h	a	h	h	h	a	h	h
m_0094	LG02_YI96	15.099999999999994	a	h	a	a	h	a	h	h	h	a	a	a	a	a	h	a	a	h	a	h	a	a	h	h	h	h	h	h	a	h	h	h	h	h	a	a	a	h	h	h	a	h	h	h	a	h	h
m_0095	LG02_YI96	18.478999999999985	a	h	a	a	h	a	h	h	h	a	a	a	a	a	h	a	a	h	a	h	a	a	h	h	h	a	h	h	a	h	h	h	h	h	a	a	a	h	h	h	a	h	a	h	a	h	h
m_0096	LG02_YI96	19.802999999999997	h	a	h	a	h	h	h	a	h	a	a	h	a	h	a	a	a	h	a	h	h	a	h	a	a	a	a	a	h	h	h	h	h	a	a	h	h	a	h	a	a	h	a	a	h	a	h
m_0097	LG02_YI96	38.09699999999998	a	h	h	a	h	h	h	a	h	a	a	h	a	h	a	h	a	h	a	a	h	h	h	a	h	a	a	a	h	h	a	h	h	a	a	h	h	a	a	a	h	h	a	a	h	h	a
m_0098	LG02_YI96	39.82899999999998	a	h	h	a	h	h	h	a	h	a	a	h	a	h	a	h	a	h	a	a	h	h	h	a	h	a	a	a	h	h	a	h	a	a	a	h	h	a	a	a	h	h	a	a	h	h	a
m_0099	LG02_YI96	40.51899999999998	a	a	a	a	h	a	h	a	h	a	a	a	a	a	-	h	a	h	a	a	a	h	h	h	a	a	h	h	a	h	h	h	a	h	a	a	a	a	a	h	a	h	a	h	a	a	a
m_0100	LG02_YI96	41.917	h	a	a	h	a	h	a	a	a	h	h	a	h	a	h	a	h	h	h	h	a	a	a	h	a	h	h	h	a	a	h	a	h	h	h	a	a	h	h	h	a	a	h	h	a	-	h
m_0101	LG02_YI96	42.25999999999999	a	h	h	a	h	h	h	h	h	a	a	h	a	h	a	h	a	a	a	a	h	h	h	a	h	a	a	a	h	h	a	h	a	a	a	h	h	a	a	a	h	h	a	a	h	h	a
m_0102	LG02_YI96	43.53199999999998	a	a	a	a	a	a	h	a	h	a	a	a	a	a	h	h	a	a	a	a	a	h	h	h	a	a	h	h	a	h	h	h	a	h	a	a	a	a	a	h	a	h	a	h	a	a	a
m_0103	LG02_YI96	44.803	a	a	a	a	a	a	h	a	h	a	a	a	a	a	h	h	a	a	a	a	a	h	h	h	a	a	h	h	a	h	h	h	a	h	a	a	a	a	a	h	a	h	a	h	a	a	a
m_0104	LG02_YI96	46.07499999999999	a	h	h	a	a	h	h	h	h	a	a	h	a	h	a	h	h	a	a	a	h	h	h	a	h	a	a	a	h	h	a	h	a	a	a	h	h	a	a	a	h	h	a	a	h	h	a
m_0105	LG02_YI96	46.64699999999999	a	a	a	a	a	-	h	a	h	a	a	a	a	a	h	h	h	a	a	a	a	h	h	h	a	a	h	-	a	h	h	h	a	h	a	a	a	a	a	h	a	h	a	h	a	a	a
m_0106	LG02_YI96	47.22	a	a	a	a	a	a	h	a	h	a	a	a	a	a	h	h	h	a	a	a	a	h	h	h	a	a	h	h	a	h	h	h	a	h	a	a	a	a	a	h	a	h	a	h	a	a	a
m_0107	LG02_YI96	49.55799999999999	a	a	a	a	a	a	h	a	h	h	a	a	h	a	h	h	h	a	a	a	a	h	h	h	a	a	h	h	a	h	h	h	a	h	a	a	a	a	a	h	a	h	a	h	a	a	a
m_0108	LG02_YI96	50.589999999999975	a	h	h	a	a	h	h	h	h	h	a	h	h	h	a	h	h	a	a	a	h	h	h	a	h	h	a	a	h	h	a	h	a	a	a	h	h	a	a	a	h	h	a	a	h	h	a
m_0109	LG02_YI96	52.331999999999994	h	a	a	h	h	a	a	a	a	a	h	a	a	a	h	a	a	h	h	h	a	a	a	h	a	a	h	h	a	a	h	a	h	h	h	a	a	h	h	h	a	a	h	h	h	a	h
m_0110	LG02_YI96	53.212999999999994	a	a	a	a	a	a	h	a	h	h	a	a	h	a	h	h	h	a	a	a	a	h	h	h	a	a	h	h	a	h	h	h	a	h	a	a	a	a	a	h	a	h	a	h	h	a	a
m_0111	LG02_YI96	59.542	h	a	a	h	h	h	h	a	a	a	a	a	a	a	h	a	a	h	h	h	a	a	a	h	-	a	h	a	a	a	h	h	h	h	h	a	a	h	h	h	a	a	a	h	h	a	h
m_0112	LG02_YI96	62.458	h	a	a	h	h	-	h	a	a	a	a	h	a	a	h	a	a	h	h	h	a	a	a	h	a	a	h	a	a	a	h	h	h	h	h	a	a	h	h	h	a	a	a	h	h	-	h
m_0113	LG02_YI96	63.147999999999996	h	a	a	h	h	h	h	a	h	h	a	h	h	a	h	h	h	h	h	h	a	h	h	h	a	a	h	a	a	h	h	h	h	h	h	a	a	h	h	h	a	h	a	h	h	a	h
m_0114	LG02_YI96	63.48999999999998	h	h	h	h	h	h	h	h	a	a	h	h	a	h	h	a	a	h	h	h	h	a	a	h	h	h	h	h	h	a	h	h	h	h	h	h	h	h	h	h	h	a	h	h	h	h	h
m_0115	LG02_YI96	64.29499999999999	a	a	a	a	a	a	h	a	h	h	a	a	h	a	h	h	h	a	a	a	a	h	h	h	a	a	h	a	a	h	h	h	a	h	a	a	a	a	a	h	a	h	a	h	h	a	a
m_0116	LG02_YI96	64.69399999999999	a	a	a	a	a	a	h	a	h	h	a	a	h	a	h	h	h	a	a	a	a	h	h	h	a	a	h	a	a	h	h	h	a	h	a	a	h	a	a	h	a	h	a	h	h	a	a
m_0117	LG02_YI96	64.99499999999998	a	a	a	a	a	a	h	a	h	h	a	a	h	a	-	h	h	a	a	a	a	h	h	h	a	a	h	a	a	h	h	h	a	h	a	a	-	a	a	h	a	h	a	h	h	a	a
m_0118	LG02_YI96	65.09299999999999	a	a	a	a	a	a	h	a	h	h	a	a	h	a	h	h	h	a	a	a	a	h	h	h	a	a	h	a	a	h	h	h	a	h	a	a	a	a	a	h	a	h	a	h	h	a	a
m_0119	LG02_YI96	65.49199999999999	a	a	a	a	a	a	h	a	h	h	a	a	h	a	h	h	h	a	a	a	a	h	h	h	a	a	h	a	a	h	h	h	a	h	a	a	a	a	a	h	a	h	a	h	h	a	a
m_0120	LG02_YI96	65.892	h	h	a	h	h	h	h	a	h	a	a	h	a	a	h	a	a	h	h	h	a	a	a	h	a	a	h	a	a	a	h	h	h	h	h	a	a	h	h	h	a	a	a	h	h	a	h
m_0121	LG02_YI96	66.10999999999999	a	a	a	a	a	a	h	a	a	h	a	a	h	a	h	h	h	a	a	a	a	h	h	h	a	a	h	a	a	h	h	h	a	h	a	a	a	a	a	h	a	h	a	h	h	a	a
m_0122	LG02_YI96	66.23299999999998	a	a	a	a	a	a	h	a	a	h	a	a	h	a	h	h	h	a	a	a	a	h	h	h	a	a	h	a	a	h	h	h	a	h	a	a	a	a	a	h	a	h	a	h	h	a	a
m_0123	LG02_YI96	67.27499999999998	a	a	a	a	a	a	h	a	a	h	a	a	h	a	h	h	h	a	a	a	a	h	h	h	a	a	h	a	a	h	h	h	a	h	a	a	a	a	a	h	a	h	a	h	h	a	a
m_0124	LG02_YI96	67.61699999999999	h	h	a	h	h	h	h	a	h	a	a	h	a	a	h	a	a	h	h	h	a	a	a	h	a	a	h	a	a	a	h	h	h	h	h	a	a	h	h	h	a	a	a	h	h	a	h
m_0125	LG02_YI96	73.035	a	a	a	a	a	a	h	a	a	h	a	a	h	a	h	h	h	a	a	a	a	h	h	h	a	a	h	a	a	h	h	h	a	h	a	a	a	a	a	h	a	h	a	h	h	a	a
m_0126	LG02_YI96	73.37699999999998	h	h	a	h	h	h	h	a	h	a	a	h	a	a	h	a	a	h	h	h	a	a	a	h	a	h	h	a	a	a	h	a	h	h	h	h	a	h	a	h	a	a	h	h	h	a	h
m_0127	LG02_YI96	74.01899999999998	a	a	a	a	a	a	h	a	a	h	a	a	h	a	h	h	h	a	a	a	a	h	h	h	a	a	h	a	a	h	h	h	a	h	a	a	a	a	a	h	a	h	a	h	h	a	a
m_0128	LG02_YI96	76.643	a	h	a	a	a	a	h	a	a	h	a	a	h	a	a	h	h	a	a	a	a	h	h	h	a	a	h	a	a	a	h	h	a	h	a	a	a	a	a	h	a	h	a	h	h	a	a
m_0129	LG02_YI96	77.93699999999998	a	h	h	a	a	a	h	h	a	h	h	a	h	h	h	h	a	a	a	a	h	h	h	h	h	a	a	h	h	a	a	h	a	a	a	a	h	a	h	a	h	h	a	a	a	h	h
m_0130	LG02_YI96	79.697	h	a	a	h	h	h	a	a	h	a	h	h	a	a	a	a	h	h	h	h	a	a	a	a	a	h	h	a	a	h	h	a	h	h	h	h	a	h	a	h	a	a	h	h	h	a	a
m_0131	LG02_YI96	82.868	a	h	h	a	a	a	h	h	a	h	a	a	h	h	h	h	a	a	a	a	h	h	a	h	h	a	a	h	h	a	a	h	a	a	a	a	h	a	h	a	h	h	a	a	a	h	h
m_0132	LG02_YI96	84.97199999999998	a	h	a	a	a	a	h	a	a	h	h	a	h	a	a	h	h	a	a	a	h	h	h	h	a	a	h	a	a	a	h	h	a	h	a	a	a	a	a	h	a	h	a	h	h	a	a
m_0133	LG02_YI96	85.65699999999998	a	a	a	h	h	h	a	a	h	a	h	h	a	a	a	a	h	h	h	h	h	a	h	a	a	h	h	a	a	h	h	a	h	h	h	h	a	h	a	h	a	a	h	h	h	a	a
m_0134	LG02_YI96	86.05499999999998	h	h	a	a	a	a	h	a	a	h	h	a	h	a	a	h	h	a	a	a	h	h	h	h	a	a	h	a	a	a	h	h	a	h	a	a	a	a	a	h	a	h	a	h	h	a	a
m_0135	LG02_YI96	88.10299999999998	h	h	a	a	a	a	h	a	a	h	h	a	h	a	a	h	h	a	a	a	h	h	h	h	a	a	a	a	a	a	h	h	a	h	a	a	a	a	a	h	a	h	a	h	h	a	a
m_0136	LG02_YI96	88.64999999999998	h	h	a	a	a	a	h	a	a	h	h	a	h	a	a	h	h	a	a	a	h	h	h	h	a	a	a	a	a	a	h	h	a	h	a	a	-	a	a	h	h	h	a	h	h	a	a
m_0137	LG02_YI96	90.886	h	h	h	h	h	h	h	h	h	h	h	h	h	h	h	h	h	h	h	h	h	h	h	h	h	h	h	h	h	h	h	h	h	h	h	h	h	h	h	h	h	h	h	h	h	h	h
m_0138	LG02_YI96	92.59199999999998	h	h	a	a	a	a	h	a	a	h	h	a	h	a	a	h	a	a	a	a	h	h	h	h	a	a	a	a	h	a	h	h	a	h	a	a	a	a	a	h	h	h	a	h	h	a	a
m_0139	LG02_YI96	93.47199999999998	h	h	a	a	a	a	h	a	a	h	h	a	h	a	a	h	a	a	a	a	h	h	h	h	a	a	a	a	h	a	h	h	a	h	a	a	a	a	a	h	h	h	a	h	h	a	a
m_0140	LG02_YI96	94.285	h	h	a	a	a	a	h	a	a	h	h	a	h	a	a	h	a	a	a	a	h	h	h	h	a	a	a	a	h	a	h	h	a	h	a	a	a	a	a	h	h	h	a	h	h	a	a
m_0141	LG02_YI96	95.41399999999999	h	h	h	a	a	a	h	h	a	h	a	a	h	h	h	h	h	a	a	a	a	a	a	h	a	a	h	h	a	a	a	h	h	h	a	a	h	a	h	a	a	h	a	a	a	h	h
m_0142	LG02_YI96	96.798	h	h	h	a	a	a	h	h	a	h	a	a	h	h	h	h	h	h	a	a	a	a	a	h	a	a	h	h	a	a	a	h	h	h	a	a	h	a	h	a	a	h	a	a	a	h	h
m_0143	LG02_YI96	98.90199999999999	a	h	h	a	a	a	h	h	a	h	a	a	h	h	h	h	h	h	a	a	a	a	a	h	a	a	h	h	a	a	a	h	h	h	a	a	h	a	h	a	a	h	a	h	a	h	h
m_0144	LG02_YI96	99.423	h	h	a	a	a	a	h	a	a	h	h	a	h	a	a	h	a	h	a	a	h	h	h	h	h	a	a	a	h	a	h	h	a	h	a	a	a	a	a	h	h	h	a	a	h	a	a
m_0145	LG02_YI96	99.94299999999998	h	h	a	a	a	a	h	a	a	h	h	a	h	a	a	h	a	h	a	a	h	h	h	h	h	a	a	a	h	a	h	h	a	h	a	a	a	a	a	h	h	h	a	a	h	a	a
m_0146	LG02_YI96	100.80699999999999	h	h	a	a	a	a	h	a	a	h	h	a	h	a	a	h	a	h	a	a	h	h	h	h	h	a	a	a	h	a	h	h	a	h	a	a	a	a	a	h	h	h	a	a	h	a	a
m_0147	LG02_YI96	101.66999999999999	a	h	h	h	a	a	h	h	a	h	a	a	h	h	h	h	h	h	a	a	a	a	a	h	a	a	h	h	a	a	a	h	h	h	a	a	h	a	h	a	a	h	h	h	a	a	h
m_0148	LG02_YI96	103.065	h	a	a	a	h	h	a	a	h	a	h	h	a	a	h	a	a	a	h	h	h	h	h	a	h	h	a	a	h	h	h	a	a	a	h	h	a	h	a	h	h	a	a	a	h	h	a
m_0149	LG02_YI96	105.40099999999998	h	h	a	a	a	a	h	a	a	h	h	a	h	a	a	h	a	h	a	a	h	h	h	h	h	a	a	a	h	a	h	h	a	h	a	a	a	a	a	h	h	h	h	a	h	a	a
m_0150	LG02_YI96	108.779	a	h	h	h	a	a	h	h	a	h	a	a	h	a	a	h	h	h	h	a	a	a	a	h	a	a	h	h	a	a	a	h	h	h	a	a	h	a	h	h	a	h	h	h	h	a	h
m_0151	LG02_YI96	109.12099999999998	h	h	a	a	h	h	h	a	h	h	h	h	h	h	h	h	a	h	a	h	h	h	h	h	h	h	a	a	h	h	h	h	a	h	h	-	a	h	a	a	h	h	h	a	a	h	a
m_0152	LG02_YI96	109.81099999999998	h	a	a	a	h	h	a	a	a	a	h	h	a	h	h	a	a	a	a	h	h	h	h	a	h	h	a	a	h	h	h	a	a	a	h	h	a	h	a	a	h	a	a	a	a	h	a
m_0153	LG02_YI96	110.49599999999998	h	h	a	a	a	a	h	a	a	h	h	a	h	a	a	h	a	h	a	a	h	h	h	h	h	a	a	a	h	a	h	h	a	h	a	a	a	a	a	a	h	h	h	a	a	a	a
m_0154	LG02_YI96	112.12899999999999	h	h	a	a	a	a	h	a	a	h	h	a	h	a	a	h	a	h	a	a	h	h	h	h	h	a	a	a	h	a	h	h	a	h	a	a	a	a	a	a	h	h	h	a	a	a	a
m_0155	LG02_YI96	113.761	h	h	a	a	a	a	h	a	a	h	h	a	h	a	a	h	a	h	a	a	h	h	h	h	h	a	a	a	h	a	h	h	a	h	a	a	a	a	a	a	h	h	h	a	a	a	a
m_0156	LG02_YI96	114.44799999999998	h	h	a	a	a	a	h	a	a	h	h	a	h	a	a	h	a	h	a	a	h	h	h	h	h	a	a	a	h	a	h	h	a	h	a	a	a	a	a	a	h	h	h	h	a	a	a
m_0157	LG03_YI96	0	a	a	h	h	a	h	h	h	h	h	h	h	a	a	h	a	h	a	a	h	a	a	a	h	a	a	a	a	h	h	a	a	h	a	a	h	a	h	a	a	h	a	a	a	h	h	h
m_0158	LG03_YI96	0.6850000000000023	a	a	h	h	a	h	h	h	h	h	h	h	a	a	h	a	h	a	a	h	a	a	a	h	a	a	a	a	h	h	a	a	h	a	a	h	-	h	a	a	h	a	a	a	h	h	h
m_0159	LG03_YI96	2.063999999999993	a	a	h	h	a	h	h	h	h	h	h	h	a	a	h	a	h	a	a	h	a	a	a	h	a	a	a	a	h	h	a	a	h	a	a	h	a	h	a	a	h	a	a	a	h	h	h
m_0160	LG03_YI96	12.629999999999995	a	a	a	h	a	a	h	h	h	h	h	h	a	a	h	a	h	a	a	a	a	a	a	h	a	a	a	a	h	h	a	h	h	a	a	h	a	h	h	a	h	a	a	a	h	h	h
m_0161	LG03_YI96	13.319999999999993	a	a	a	h	a	a	h	h	h	h	h	h	a	a	h	a	h	a	a	a	a	a	a	h	a	a	a	a	h	h	a	h	h	a	a	h	a	h	h	a	h	a	a	a	h	h	h
m_0162	LG03_YI96	14.004999999999995	a	a	a	h	a	a	h	h	h	h	h	h	a	a	h	a	h	a	a	a	a	a	a	h	a	a	a	a	h	h	a	h	h	a	a	h	a	h	h	a	h	a	a	a	h	h	h
m_0163	LG03_YI96	14.518	a	h	a	a	h	a	h	h	h	a	h	a	h	h	h	h	a	h	h	a	h	a	h	h	a	h	h	h	a	h	h	a	a	h	a	a	h	a	h	a	a	h	h	h	h	h	h
m_0164	LG03_YI96	15.031999999999996	a	a	h	h	a	a	h	h	h	h	h	h	a	a	h	a	h	a	a	a	a	a	a	h	a	a	a	a	h	h	a	h	h	a	a	h	a	h	h	a	h	a	a	a	h	h	h
m_0165	LG03_YI96	15.376999999999995	a	a	h	h	a	a	h	h	h	h	h	h	a	a	h	a	h	a	a	a	a	a	a	h	a	a	a	a	h	h	a	h	h	a	a	h	a	h	h	a	h	a	a	a	h	h	h
m_0166	LG03_YI96	15.721999999999994	a	a	h	h	a	a	h	h	h	h	h	h	a	a	h	a	h	a	a	a	a	a	a	h	a	a	a	a	h	h	a	h	h	a	a	h	a	h	h	a	h	a	a	a	h	h	h
m_0167	LG03_YI96	16.081000000000003	a	h	a	a	h	h	h	h	h	a	h	a	h	h	h	h	a	h	h	a	h	a	h	h	a	h	h	h	a	h	h	a	a	h	a	a	h	a	h	a	a	h	h	h	h	h	h
m_0168	LG03_YI96	16.753	a	a	h	h	a	h	h	h	h	h	h	h	a	a	h	a	h	a	a	a	a	a	a	h	a	a	a	a	h	h	a	h	h	a	a	h	a	h	h	a	h	a	a	a	h	h	h
m_0169	LG03_YI96	17.459000000000003	a	a	h	h	a	h	h	h	h	h	h	h	a	a	h	a	h	a	a	h	a	a	a	h	a	a	a	a	h	h	a	h	h	a	a	h	a	h	h	a	h	a	a	a	h	h	h
m_0170	LG03_YI96	19.605000000000004	a	a	h	h	a	h	h	h	h	h	h	h	a	a	h	a	h	a	a	h	a	a	a	h	a	a	a	a	h	h	a	a	h	a	a	h	a	h	a	a	h	a	a	a	h	h	h
m_0171	LG03_YI96	22.486000000000004	a	h	a	a	h	h	h	h	a	a	h	a	h	h	h	h	a	h	a	h	h	a	h	h	a	h	h	h	a	h	h	h	a	h	a	a	a	a	a	a	a	h	h	h	h	h	h
m_0172	LG03_YI96	24.64999999999999	a	h	a	a	h	h	a	h	a	a	h	a	a	h	h	h	a	h	a	h	h	h	h	h	a	h	h	h	a	a	h	h	a	h	a	a	a	a	a	a	a	h	h	a	h	h	h
m_0173	LG03_YI96	29.659999999999997	a	h	a	a	h	h	a	h	a	a	h	a	a	h	h	h	a	h	a	h	h	h	h	h	a	h	h	h	a	a	h	h	a	h	a	a	a	a	a	a	a	h	h	a	h	h	h
m_0174	LG03_YI96	30.003	a	h	a	a	h	h	a	h	a	a	h	a	a	h	h	h	a	h	a	h	h	h	h	h	a	h	h	h	a	a	h	h	a	h	a	a	a	a	a	a	a	h	h	a	h	h	h
m_0175	LG03_YI96	32.086	a	a	a	a	h	h	a	h	a	a	h	a	a	h	h	h	a	a	a	h	h	h	h	h	a	h	h	h	a	a	h	h	a	h	a	a	a	a	a	a	a	h	h	a	h	h	h
m_0176	LG03_YI96	32.429	a	a	h	h	a	h	h	h	h	h	h	h	h	a	h	a	h	h	a	h	a	h	a	h	a	a	a	a	h	h	a	a	h	a	a	h	a	h	a	a	h	a	a	h	h	h	h
m_0177	LG03_YI96	33.119	a	a	a	a	h	h	a	h	a	a	h	a	a	h	h	h	a	a	a	h	h	h	h	h	a	h	h	h	a	a	h	h	a	h	a	a	a	a	a	a	a	h	h	a	h	h	h
m_0178	LG03_YI96	33.80799999999999	a	a	a	a	h	h	a	h	a	a	h	a	a	h	h	h	a	a	a	h	h	h	h	h	a	h	h	h	a	a	h	h	a	h	a	a	a	a	a	a	a	h	h	a	h	-	h
m_0179	LG03_YI96	36.626999999999995	a	a	a	a	h	h	a	h	a	a	h	a	a	h	h	h	a	a	a	h	h	h	h	h	a	h	h	h	a	a	h	h	a	h	a	a	a	a	a	a	a	h	h	a	h	h	h
m_0180	LG03_YI96	37.081999999999994	h	h	a	a	h	h	a	h	a	a	h	h	a	h	h	h	a	a	a	h	h	h	a	h	a	h	h	h	a	a	h	h	a	h	a	h	a	a	a	a	a	h	a	a	h	h	h
m_0181	LG03_YI96	39.42	h	h	a	a	h	h	a	h	a	a	h	h	a	h	h	h	a	a	a	h	h	h	a	h	a	h	h	h	a	a	h	h	a	h	a	h	a	a	a	a	a	h	a	a	h	h	h
m_0182	LG03_YI96	40.456	a	h	h	h	a	h	h	h	h	h	a	a	h	a	h	a	h	h	a	h	a	h	h	h	a	a	a	a	h	h	a	a	h	a	a	a	a	h	a	a	h	a	a	h	h	h	h
m_0183	LG03_YI96	46.99300000000001	h	h	a	a	h	h	a	h	a	a	a	h	a	h	h	h	a	a	a	h	h	h	a	h	a	h	h	h	a	a	h	h	a	h	a	h	a	a	a	a	a	h	a	a	h	h	h
m_0184	LG03_YI96	49.79600000000001	a	a	h	a	a	a	h	h	h	h	h	a	h	a	a	a	h	h	h	a	a	a	h	a	h	a	a	a	h	h	a	a	h	a	h	a	a	a	h	h	h	a	h	h	a	a	a
m_0185	LG03_YI96	51.176	a	h	h	h	a	h	h	a	h	h	a	a	h	a	h	a	h	h	a	h	a	h	h	h	a	a	a	a	h	h	a	a	h	a	a	a	h	a	a	a	h	a	a	h	h	h	h
m_0186	LG03_YI96	53.979	a	a	h	a	a	a	h	h	h	h	h	a	h	a	a	a	a	h	h	a	a	a	h	a	h	a	a	a	h	h	a	a	h	a	h	a	a	a	h	h	h	a	h	h	a	h	a
m_0187	LG03_YI96	54.32000000000001	h	h	a	h	h	h	a	a	a	a	a	h	a	h	h	h	h	a	a	h	h	h	a	h	a	h	h	h	a	a	h	h	a	h	a	h	h	h	a	a	a	a	a	a	h	h	h
m_0188	LG03_YI96	57.122	h	h	a	h	h	h	a	a	a	a	a	h	a	h	h	h	h	a	a	h	h	h	a	h	a	h	h	h	a	a	h	h	a	h	a	h	h	h	a	a	a	a	a	a	h	h	h
m_0189	LG03_YI96	60.225999999999985	a	h	h	h	a	h	h	a	h	h	a	a	h	a	h	a	a	h	a	h	h	h	h	h	a	a	a	a	h	h	a	a	h	a	a	a	h	a	a	a	h	a	h	h	h	h	h
m_0190	LG03_YI96	61.836	h	a	h	a	a	a	h	h	h	h	h	a	h	a	a	a	a	h	h	a	h	a	h	a	h	a	a	a	h	h	a	a	h	a	h	a	a	a	h	h	h	h	a	h	a	a	a
m_0191	LG03_YI96	62.41000000000001	h	h	h	h	a	h	h	a	h	h	a	a	h	a	h	a	a	h	a	h	h	h	h	h	a	a	a	a	h	h	a	a	h	a	a	a	h	a	a	a	h	a	h	h	h	h	h
m_0192	LG03_YI96	64.151	h	h	h	h	a	h	h	a	h	h	a	a	h	a	h	a	a	h	a	h	h	h	h	h	a	a	a	a	h	h	a	a	h	a	a	a	h	a	a	a	h	a	h	h	h	h	a
m_0193	LG03_YI96	65.324	h	h	h	h	a	h	h	a	h	h	a	a	h	a	h	a	a	h	a	h	h	h	h	h	a	a	a	a	h	h	a	a	h	h	a	a	h	a	a	a	h	a	h	h	-	h	a
m_0194	LG03_YI96	67.68499999999999	h	a	h	a	a	h	h	h	h	h	h	a	h	a	a	a	a	h	h	a	h	a	a	a	h	a	a	a	h	h	a	a	h	h	h	a	a	a	h	h	h	h	a	a	a	a	h
m_0195	LG03_YI96	70.59599999999999	h	h	a	h	h	a	a	a	a	h	a	h	h	h	h	h	h	a	a	h	a	h	h	h	a	h	h	h	a	a	a	a	a	a	a	h	h	h	a	a	a	a	h	h	h	a	a
m_0196	LG03_YI96	75.86200000000001	h	h	h	h	a	h	h	a	h	a	a	a	a	a	h	a	a	a	a	h	h	a	h	h	a	a	a	a	h	h	h	a	h	h	a	a	h	a	a	a	h	a	h	h	h	a	a
m_0197	LG03_YI96	77.164	h	h	a	h	h	-	a	a	a	h	a	h	h	h	h	h	a	h	a	h	a	a	h	h	a	h	h	h	a	a	a	a	a	a	a	h	h	h	a	a	a	a	h	h	h	a	a
m_0198	LG03_YI96	77.99900000000001	h	h	h	h	a	h	h	a	h	a	a	a	a	a	h	a	a	a	a	h	h	a	h	h	a	a	a	a	h	h	h	a	h	h	a	a	h	a	a	a	h	a	h	h	h	a	a
m_0199	LG03_YI96	78.341	h	h	a	h	h	a	a	a	a	h	a	h	h	h	h	h	a	h	a	h	a	a	h	h	a	h	h	h	a	a	a	a	a	a	a	h	h	h	a	a	a	a	h	h	h	a	a
m_0200	LG03_YI96	80.331	h	h	a	h	h	a	a	a	a	h	a	h	h	h	h	h	a	h	a	h	a	a	h	a	a	h	h	h	h	a	a	a	h	a	h	h	h	a	a	a	a	a	h	a	h	a	a
m_0201	LG03_YI96	83.33800000000001	h	h	h	h	a	h	h	a	h	a	a	a	a	a	h	a	a	a	a	h	h	a	h	a	a	a	a	a	h	h	h	a	h	h	h	a	h	a	a	a	h	a	h	a	h	a	a
m_0202	LG03_YI96	86.99399999999999	h	h	a	h	h	a	a	a	a	h	a	h	h	h	h	h	a	h	a	h	a	a	h	a	a	h	h	h	h	a	a	a	h	a	h	h	h	a	a	a	a	a	h	a	h	a	a
m_0203	LG03_YI96	89.795	h	h	h	h	h	h	h	h	h	h	h	h	h	h	h	h	h	h	h	h	h	h	h	h	h	h	h	h	h	h	h	h	h	h	h	h	h	h	-	h	h	h	h	h	h	h	h
m_0204	LG03_YI96	90.82799999999999	h	h	a	h	h	a	a	h	a	h	h	h	h	h	h	h	h	h	h	h	a	h	h	h	h	h	h	h	h	a	a	h	h	a	h	h	h	h	h	h	a	h	h	h	h	h	h
m_0205	LG03_YI96	91.51199999999999	h	h	a	h	h	a	a	a	a	h	a	h	h	h	h	h	a	h	h	h	a	h	h	a	a	h	h	h	h	a	a	a	h	a	h	h	h	a	a	a	a	a	h	a	h	a	a
m_0206	LG03_YI96	92.20199999999998	h	h	h	h	a	h	h	a	h	a	a	a	a	a	h	a	a	a	a	h	h	a	h	a	a	a	a	a	h	h	h	a	h	h	h	a	h	a	a	a	h	a	h	a	h	a	a
m_0207	LG03_YI96	93.24399999999999	h	h	a	h	a	a	a	a	a	h	a	h	h	h	h	h	a	h	h	a	a	h	h	a	a	h	h	h	h	a	a	a	h	a	h	h	h	a	a	a	a	a	h	a	h	a	a
m_0208	LG03_YI96	94.28599999999999	h	h	a	h	a	-	a	a	h	h	a	h	h	h	h	h	a	h	h	a	a	h	h	a	a	h	h	h	h	a	a	a	h	a	h	a	h	a	a	a	a	a	h	a	h	a	a
m_0209	LG03_YI96	97.45700000000001	h	h	a	h	a	a	a	a	h	h	a	h	h	h	h	h	a	h	h	a	a	h	h	a	a	h	h	h	h	a	a	a	h	a	h	a	h	a	a	a	a	a	h	a	h	a	a
m_0210	LG03_YI96	98.147	h	h	h	h	a	h	h	a	a	a	a	a	a	a	h	a	a	a	a	h	h	a	h	a	a	a	a	a	h	h	h	a	h	h	h	a	h	a	a	a	h	a	h	a	h	a	a
m_0211	LG03_YI96	100.24999999999999	h	h	h	h	a	h	h	a	a	a	a	a	a	a	h	a	a	a	a	h	h	a	h	a	a	a	a	a	h	h	h	a	h	h	h	a	h	a	a	a	h	a	h	a	h	a	a
m_0212	LG03_YI96	101.29199999999999	h	h	h	h	a	h	h	a	a	a	a	a	a	a	h	a	a	a	a	h	h	a	a	a	a	a	a	a	h	h	h	a	h	h	h	a	h	a	a	a	h	a	h	a	h	a	a
m_0213	LG03_YI96	102.33399999999999	h	h	h	h	a	h	h	a	a	a	a	a	a	a	h	a	a	a	a	h	h	a	a	a	a	a	a	a	h	h	h	a	h	h	h	a	h	a	a	a	h	a	h	a	h	a	a
m_0214	LG03_YI96	104.42299999999999	h	h	h	h	a	h	h	a	a	a	a	a	a	a	h	a	a	a	a	h	h	a	a	a	a	a	a	a	h	h	h	a	h	h	h	a	h	a	a	a	h	a	h	a	h	a	a
m_0215	LG03_YI96	104.765	h	h	a	a	a	a	h	a	h	h	a	h	a	h	h	h	a	h	h	a	a	h	a	h	a	h	h	h	h	a	a	a	h	h	h	h	h	a	a	a	a	a	h	a	h	a	a
m_0216	LG03_YI96	105.45	h	h	a	a	a	a	h	a	h	h	a	h	a	h	h	h	a	h	h	a	a	h	a	h	a	h	h	h	h	a	a	a	h	h	h	h	h	a	a	a	a	a	h	a	h	a	a
m_0217	LG03_YI96	105.61899999999999	h	h	h	h	a	-	h	a	a	a	a	a	a	a	a	a	a	a	a	h	h	a	a	a	a	a	a	a	h	h	h	a	h	h	h	h	h	a	a	a	h	a	h	a	h	a	a
m_0218	LG03_YI96	105.79199999999999	h	h	a	a	a	a	h	a	h	h	a	h	a	h	a	h	a	h	h	a	a	h	a	h	a	h	h	h	h	a	a	a	h	h	h	h	h	a	a	a	a	a	h	a	h	a	a
m_0219	LG03_YI96	106.83299999999998	h	h	h	h	a	h	h	a	a	a	a	a	a	a	a	a	a	a	a	h	h	a	a	a	a	a	a	a	h	h	h	a	h	h	h	h	h	a	a	a	h	a	h	a	h	a	a
m_0220	LG03_YI96	107.831	h	h	h	h	h	h	h	h	h	h	h	h	h	h	h	h	h	h	h	h	h	h	h	h	h	h	h	h	h	h	h	h	h	h	h	h	h	h	h	h	h	h	h	h	h	h	h
m_0221	LG03_YI96	108.90599999999999	h	h	h	h	a	h	h	a	a	a	a	a	a	a	a	a	a	a	a	h	h	a	a	a	a	a	a	a	h	h	h	a	h	h	h	h	h	a	a	a	h	a	h	a	h	a	a
m_0222	LG03_YI96	109.461	h	h	h	h	a	h	h	a	a	a	a	a	a	a	a	a	a	a	a	h	h	a	a	a	a	a	a	a	h	h	h	a	h	h	h	h	h	a	a	a	h	a	h	a	h	a	a
m_0223	LG03_YI96	113.51199999999999	a	a	a	h	h	h	a	h	a	a	h	a	a	h	h	a	h	h	a	h	h	a	h	a	h	a	h	h	a	h	h	h	a	a	h	a	a	h	h	h	h	h	a	h	h	h	a
m_0224	LG03_YI96	114.895	h	h	h	a	a	a	h	a	h	h	a	h	h	a	a	h	a	a	h	a	a	h	a	h	a	h	a	a	h	a	a	h	h	h	a	h	h	a	a	a	a	a	h	a	a	a	h
m_0225	LG03_YI96	115.236	h	h	h	a	a	a	h	a	h	h	a	h	h	a	-	h	a	a	h	a	a	h	a	h	a	h	a	a	h	a	a	h	h	h	a	h	h	a	a	a	a	a	h	a	a	a	h
m_0226	LG03_YI96	115.579	h	h	h	a	a	a	h	a	h	a	a	h	h	a	a	h	a	a	h	a	a	h	a	h	a	a	a	a	h	a	a	h	h	h	a	h	h	a	a	a	a	a	h	a	a	h	h
m_0227	LG03_YI96	117.711	a	h	h	a	a	-	h	a	h	a	a	h	h	a	a	h	a	a	h	a	a	h	a	h	a	a	a	a	h	a	a	h	h	h	a	h	h	a	a	a	a	a	h	a	a	-	h
m_0228	LG03_YI96	119.128	a	h	h	a	a	a	h	a	a	a	a	h	h	a	a	h	a	a	h	h	a	h	a	h	a	a	a	a	h	h	a	h	h	h	a	h	h	a	a	a	a	a	h	a	a	h	h
m_0229	LG03_YI96	129.25	a	h	h	a	a	a	h	a	a	a	a	h	h	a	a	h	a	a	h	h	a	h	a	h	a	a	a	a	h	h	a	h	h	h	a	h	h	a	a	a	a	a	h	a	a	h	h
m_0230	LG03_YI96	129.94	a	a	h	a	a	h	h	a	a	a	a	a	h	h	a	a	a	a	h	h	a	h	h	h	a	a	h	h	h	a	a	h	a	h	a	a	h	a	h	a	a	a	h	a	a	-	h
m_0231	LG03_YI96	146.04000000000002	a	a	a	h	a	h	h	h	h	a	a	h	a	a	a	a	a	a	a	h	h	a	h	a	a	a	h	h	h	a	h	a	a	h	h	h	h	a	a	a	h	a	h	a	a	a	a
m_0232	LG03_YI96	146.728	a	a	a	h	a	h	h	h	h	a	a	h	a	a	a	a	a	a	a	h	h	a	h	a	a	a	h	h	h	a	h	a	a	h	h	h	h	a	a	a	h	a	h	a	a	a	a
m_0233	LG03_YI96	148.11399999999998	a	a	a	h	a	h	h	h	h	a	a	h	a	a	a	a	a	a	a	h	h	a	h	a	h	a	h	h	h	a	h	a	a	h	a	h	h	a	a	a	h	a	h	a	a	a	a
m_0234	LG03_YI96	151.72199999999998	a	a	h	a	h	h	h	a	a	a	a	a	h	h	a	a	a	a	h	h	a	h	h	h	h	a	h	h	h	a	a	h	a	h	h	a	h	a	h	a	a	a	h	h	a	h	h
m_0235	LG03_YI96	152.411	a	a	h	a	h	a	h	a	a	a	a	a	h	h	a	a	a	a	h	h	a	h	h	h	h	a	h	h	h	a	h	h	a	h	h	a	h	a	h	a	a	a	h	h	a	h	h
m_0236	LG03_YI96	153.796	a	a	a	h	a	a	h	h	h	a	a	h	a	a	a	a	a	a	a	h	h	a	h	a	h	a	h	h	h	a	a	a	a	h	a	h	h	a	a	a	h	a	h	a	a	a	a
m_0237	LG03_YI96	154.837	a	a	h	a	h	a	h	a	a	h	a	a	h	h	a	a	a	a	h	h	a	h	h	h	h	a	a	h	h	a	h	a	a	h	h	a	h	a	h	a	a	a	h	h	a	h	h
m_0238	LG03_YI96	155.87900000000002	a	a	a	h	a	a	h	h	h	h	h	h	a	a	a	a	a	a	a	h	h	a	h	a	h	a	a	h	h	a	a	h	a	h	a	h	h	a	a	a	h	a	h	a	a	a	a
m_0239	LG03_YI96	157.312	a	a	a	h	a	a	h	h	h	h	h	h	a	a	a	a	a	a	a	h	h	a	h	a	h	a	a	h	h	a	a	h	a	h	a	h	h	a	a	a	h	a	h	a	a	a	a
m_0240	LG03_YI96	158.74599999999998	a	a	a	h	a	a	h	h	h	h	h	h	a	a	a	a	a	a	a	h	h	a	h	a	h	a	a	h	h	a	a	h	a	h	a	h	h	a	a	a	h	a	h	a	a	a	a
m_0241	LG03_YI96	159.69400000000002	a	a	a	h	a	a	h	h	h	h	h	h	a	a	a	a	a	a	a	h	h	a	h	a	h	a	a	h	h	a	a	h	a	h	a	h	h	a	a	a	h	a	h	a	a	a	a
m_0242	LG03_YI96	160.03699999999998	a	a	a	h	a	a	h	h	h	h	h	h	a	a	a	a	a	a	a	h	h	a	h	a	h	a	a	h	h	a	a	h	a	h	a	h	h	a	a	a	h	a	h	a	a	a	a
m_0243	LG03_YI96	160.72699999999998	a	a	h	a	h	a	a	a	a	h	h	a	h	a	a	a	a	a	h	h	a	a	h	h	h	a	a	h	h	a	h	a	a	h	h	a	h	a	h	a	a	a	h	h	a	h	h
m_0244	LG03_YI96	161.416	a	a	a	a	h	a	a	a	a	a	h	a	h	a	a	a	a	a	h	h	a	a	h	h	h	a	a	h	h	a	h	a	a	h	h	a	h	a	h	a	a	a	h	h	a	h	h
m_0245	LG03_YI96	162.106	a	a	h	h	h	a	h	h	h	a	h	h	h	h	a	a	a	a	h	h	h	a	h	h	h	a	a	h	h	a	h	h	a	h	h	h	h	a	h	a	h	a	h	h	a	h	h
m_0246	LG03_YI96	162.796	a	a	a	a	a	a	a	a	a	a	h	a	h	a	a	a	a	a	h	h	a	a	h	h	h	a	a	h	h	a	h	a	a	h	h	a	h	a	h	a	a	a	h	h	a	h	h
m_0247	LG03_YI96	163.13799999999998	a	a	a	a	a	a	a	a	a	a	h	a	h	a	a	a	a	a	h	h	a	a	h	h	h	a	a	h	h	a	h	a	a	h	h	a	h	a	h	a	a	a	h	h	a	h	h
m_0248	LG03_YI96	163.481	a	a	h	h	h	a	h	h	h	a	h	h	a	h	a	a	a	a	a	h	h	a	h	a	h	a	a	h	h	a	a	h	a	h	a	h	h	a	a	a	h	a	h	a	a	a	a
m_0249	LG03_YI96	163.652	a	a	a	a	a	a	a	a	a	a	h	a	h	a	a	a	a	a	h	h	a	a	h	h	h	h	a	h	h	a	h	a	a	h	h	a	h	a	h	a	a	a	h	h	a	-	h
m_0250	LG03_YI96	163.82299999999998	a	a	a	a	a	a	a	a	a	a	h	a	h	a	a	a	a	a	h	a	a	a	h	a	h	h	a	h	h	a	h	a	a	h	h	a	h	a	h	a	a	a	h	h	a	h	h
m_0251	LG03_YI96	164.85500000000002	a	a	h	h	h	a	h	h	h	a	h	h	a	h	a	a	a	a	a	a	h	a	h	a	h	a	a	h	h	a	a	h	a	h	a	h	h	a	a	a	h	a	h	a	a	a	a
m_0252	LG03_YI96	165.51299999999998	a	h	a	a	a	a	a	a	a	a	h	a	h	a	a	a	a	a	h	a	a	a	h	a	h	h	a	h	h	a	h	a	a	h	h	a	h	a	h	a	a	a	h	h	a	h	h
m_0253	LG03_YI96	166.17000000000002	a	h	a	a	a	a	a	a	a	a	h	a	h	a	a	a	a	a	h	a	a	a	h	a	h	h	a	h	h	a	h	a	a	h	h	a	h	a	h	a	a	a	h	h	a	h	h
m_0254	LG03_YI96	166.60000000000002	a	h	a	a	a	a	a	a	a	a	h	a	h	a	a	a	a	a	h	a	a	a	h	a	h	h	a	h	h	a	h	a	a	h	h	a	h	a	h	a	a	a	h	h	a	h	h
m_0255	LG03_YI96	167.10199999999998	a	a	h	h	h	a	h	h	h	a	h	h	a	h	a	a	a	a	a	a	h	a	h	a	h	a	a	h	h	a	a	h	a	h	a	h	-	a	a	a	h	a	h	a	a	a	a
m_0256	LG03_YI96	167.19299999999998	a	h	a	a	a	a	a	a	a	a	h	a	h	a	a	a	a	a	h	a	a	a	h	a	h	h	a	h	h	a	h	a	a	h	h	a	h	a	h	a	a	a	h	h	a	h	h
m_0257	LG03_YI96	167.284	a	h	a	a	a	a	a	a	a	a	h	a	h	a	a	a	a	a	h	a	a	a	h	a	h	h	a	h	h	a	h	a	a	h	h	a	h	a	h	a	a	a	h	h	a	h	h
m_0258	LG03_YI96	167.627	a	h	a	a	a	a	a	a	a	a	h	a	h	a	a	a	a	a	h	a	a	a	h	a	h	h	a	h	h	a	h	a	a	h	h	a	h	a	h	a	a	a	h	h	a	h	h
m_0259	LG03_YI96	168.659	a	a	a	a	a	a	a	a	a	a	a	a	h	a	a	a	a	a	h	a	a	a	h	a	h	h	a	h	h	a	h	a	a	h	h	a	h	a	h	a	a	a	h	h	a	h	h
m_0260	LG03_YI96	168.82999999999998	a	h	h	h	h	a	h	h	h	a	h	h	a	h	a	a	a	a	a	a	h	a	h	a	h	a	a	h	h	a	a	h	a	h	a	h	h	a	a	a	h	a	h	a	a	a	a
m_0261	LG03_YI96	169.00099999999998	a	h	h	h	h	a	h	h	h	a	h	h	a	h	a	a	a	a	a	a	h	a	h	a	h	a	a	h	h	a	a	h	a	h	a	h	h	a	a	a	h	a	h	a	a	a	a
m_0262	LG03_YI96	169.173	a	a	a	a	a	a	a	a	a	a	a	a	h	a	a	a	a	a	h	a	a	a	h	a	h	h	a	h	h	a	h	a	a	h	h	a	h	a	h	a	a	a	h	h	a	h	h
m_0263	LG03_YI96	169.344	a	h	h	h	h	a	h	h	h	a	h	h	a	h	a	a	a	a	a	a	h	a	h	a	h	a	a	h	h	a	a	h	a	h	a	h	h	a	a	a	h	a	h	a	a	a	a
m_0264	LG03_YI96	170.728	a	h	h	h	h	a	h	h	h	a	h	h	a	h	a	a	a	a	a	a	h	a	h	a	h	a	a	h	h	a	a	h	a	h	a	h	h	a	a	a	h	a	h	a	a	a	a
m_0265	LG03_YI96	171.24900000000002	a	h	h	h	h	a	h	h	h	a	h	h	a	h	a	a	a	a	a	a	h	a	h	a	h	a	a	h	h	a	a	h	a	h	a	h	h	a	a	a	h	a	h	a	a	a	a
m_0266	LG03_YI96	171.76999999999998	a	a	h	a	a	a	a	a	a	a	a	a	h	a	a	a	h	a	h	a	a	a	h	a	h	h	a	h	h	a	h	a	a	h	a	a	h	a	h	a	a	a	h	h	a	h	h
m_0267	LG03_YI96	173.899	a	h	h	h	h	a	h	h	h	a	h	h	a	h	a	a	a	a	a	a	h	a	h	a	h	a	a	h	h	a	a	h	a	h	a	h	h	a	a	a	h	a	h	a	a	a	a
m_0268	LG04_YI96	0	a	h	h	a	a	h	a	a	a	a	h	a	h	a	h	h	h	h	a	h	a	a	a	h	h	h	a	a	h	a	a	a	a	a	a	a	a	a	a	a	h	h	a	h	a	h	a
m_0269	LG04_YI96	2.798	h	a	a	h	h	a	h	a	h	h	a	h	a	h	a	a	a	a	h	a	h	h	h	a	a	a	h	h	a	h	h	h	h	h	h	h	h	h	h	h	a	a	h	a	h	a	h
m_0270	LG04_YI96	7.658	a	h	h	a	a	h	a	h	a	a	h	a	h	a	h	h	h	h	a	h	a	a	a	h	h	h	a	a	h	a	a	a	a	a	a	a	a	a	a	a	h	h	a	h	a	h	a
m_0271	LG04_YI96	9.544	a	h	h	a	a	h	a	h	a	a	h	a	h	a	h	h	h	h	a	h	a	a	a	h	h	h	a	a	h	a	a	a	a	a	a	a	a	a	a	a	h	h	a	h	a	h	a
m_0272	LG04_YI96	10.163	a	h	h	a	a	h	a	h	a	a	h	a	h	a	h	h	h	h	a	h	a	a	a	h	h	h	a	a	h	a	a	a	a	a	a	a	a	a	a	a	h	h	a	h	a	h	a
m_0273	LG04_YI96	10.783	a	h	h	a	a	h	a	h	a	a	h	a	h	a	h	h	h	h	a	h	a	a	a	h	h	a	a	a	h	a	a	a	a	a	a	a	a	a	a	a	h	h	a	h	a	h	a
m_0274	LG04_YI96	11.194	a	h	h	a	h	h	a	h	a	a	h	a	h	a	h	h	h	h	a	h	a	a	a	h	h	a	a	a	h	a	a	a	a	a	a	a	a	a	a	a	h	h	a	h	a	h	a
m_0275	LG04_YI96	12.442	h	a	a	h	a	a	h	a	h	h	a	h	a	h	-	a	a	a	h	a	h	h	h	a	a	h	h	h	a	h	h	h	h	h	h	h	h	h	h	h	a	a	h	a	a	a	h
m_0276	LG04_YI96	12.853	a	h	h	a	h	h	a	h	a	a	h	a	h	a	h	h	h	h	a	h	a	a	a	h	h	a	a	a	h	a	a	a	a	a	a	a	a	a	a	a	a	h	a	h	h	h	a
m_0277	LG04_YI96	13.195	h	h	h	h	a	h	a	a	h	h	a	a	a	a	a	a	a	a	h	h	a	h	a	h	h	h	a	h	h	a	h	a	h	a	a	h	h	a	h	h	h	h	h	a	h	a	a
m_0278	LG04_YI96	17.541	a	a	a	a	h	a	h	h	a	a	h	h	h	h	h	h	a	h	a	a	h	a	h	a	a	a	h	a	a	h	a	h	a	h	h	a	a	h	a	a	a	h	a	h	a	h	h
m_0279	LG04_YI96	17.886	a	h	h	a	h	h	a	h	a	a	h	a	h	a	h	h	h	h	a	h	a	a	a	h	h	a	a	a	h	a	a	a	a	a	a	a	-	a	a	a	a	a	a	h	h	h	a
m_0280	LG04_YI96	18.231	a	a	a	a	h	a	h	h	a	a	h	h	h	h	h	h	a	h	a	a	h	a	h	a	a	a	h	a	a	h	a	h	a	h	h	a	a	h	a	h	a	h	a	h	a	h	h
m_0281	LG04_YI96	19.439	a	h	h	a	h	h	a	h	a	a	h	a	h	a	h	h	h	h	a	h	a	a	a	h	h	a	a	a	h	a	a	a	a	a	a	a	a	a	a	a	a	a	a	h	h	h	h
m_0282	LG04_YI96	20.745	a	a	a	a	h	a	h	h	a	a	h	h	h	h	h	a	a	h	a	a	h	h	h	a	a	a	h	a	a	a	a	h	a	h	h	a	a	h	a	h	a	h	a	h	a	h	a
m_0283	LG04_YI96	23.818	h	a	a	h	a	a	h	a	h	h	a	h	a	h	a	a	a	h	h	a	h	a	h	a	a	h	h	h	a	h	h	h	h	h	h	h	h	h	a	h	h	h	h	a	a	a	a
m_0284	LG04_YI96	26.977	h	a	a	h	a	a	h	a	h	h	a	h	a	h	a	a	a	h	h	a	h	a	h	a	a	h	h	h	a	h	h	h	h	h	a	h	h	h	a	h	h	h	h	a	a	a	a
m_0285	LG04_YI96	28.016	h	a	a	h	a	a	a	a	h	h	a	h	a	h	a	a	a	h	h	a	h	a	h	a	a	h	h	h	a	h	h	h	h	h	a	h	h	h	a	h	h	h	h	a	a	a	a
m_0286	LG04_YI96	31.175	h	a	a	h	a	a	a	a	h	h	a	h	a	h	h	a	a	h	h	a	h	a	h	a	a	h	h	h	a	h	h	h	h	h	a	h	h	h	a	h	h	h	h	a	a	a	a
m_0287	LG04_YI96	35.444	h	a	a	a	h	a	a	h	a	h	h	h	h	h	a	a	a	h	a	a	a	h	a	a	a	a	h	h	a	a	a	a	a	h	a	a	a	h	h	h	a	a	a	h	h	h	h
m_0288	LG04_YI96	36.824	h	a	a	h	a	a	a	a	h	h	a	h	a	h	h	a	a	h	h	a	h	a	a	a	a	h	h	h	a	h	h	a	h	h	a	h	h	h	a	h	h	h	h	a	a	a	a
m_0289	LG04_YI96	37.424	h	a	a	h	a	a	a	a	h	h	a	h	a	h	h	a	a	h	h	a	h	a	a	a	a	h	h	h	a	h	h	a	h	h	a	h	h	h	a	h	h	h	h	a	a	a	a
m_0290	LG04_YI96	39.25	h	a	a	a	h	a	a	h	a	h	h	h	h	h	a	a	a	h	a	a	a	h	a	a	a	a	a	h	a	a	a	a	h	h	a	a	a	h	h	h	a	a	a	h	h	h	h
m_0291	LG04_YI96	39.935	h	a	a	a	h	a	a	h	a	h	h	h	h	h	a	a	a	h	a	a	a	h	a	a	a	a	a	h	a	a	a	a	h	h	a	a	a	h	h	h	a	a	a	h	h	h	h
m_0292	LG04_YI96	40.422	h	a	a	h	a	a	a	a	h	h	a	h	a	h	h	a	a	h	h	a	h	a	a	a	a	h	a	h	a	h	h	a	h	h	a	h	h	h	a	h	h	h	h	a	a	a	a
m_0293	LG04_YI96	43.448	h	a	a	a	h	a	a	h	h	h	h	h	h	h	a	a	a	h	h	a	h	h	a	a	a	a	a	h	h	a	a	a	h	h	a	a	h	a	h	h	a	a	a	h	h	h	h
m_0294	LG04_YI96	44.138	h	a	a	a	h	a	a	h	h	h	h	a	h	h	a	a	a	h	h	a	h	h	a	a	a	a	a	h	h	a	a	a	h	h	a	a	h	a	h	h	a	a	a	h	h	h	h
m_0295	LG04_YI96	44.48	h	a	a	a	h	a	a	h	h	a	h	a	h	h	a	a	a	h	h	a	h	h	a	a	a	a	a	h	h	a	a	a	h	h	a	a	h	a	h	h	a	a	a	h	h	h	h
m_0296	LG04_YI96	46.982	h	a	a	h	a	h	a	a	a	a	a	a	a	h	h	a	a	h	h	a	a	a	a	a	a	h	a	h	h	h	h	a	h	h	a	h	a	a	a	h	h	h	h	a	h	a	a
m_0297	LG04_YI96	47.325	h	a	a	h	a	h	a	a	a	a	a	a	a	h	h	a	a	h	h	a	a	a	a	a	a	h	a	h	h	h	h	a	h	h	a	h	a	a	a	h	h	h	h	a	h	a	a
m_0298	LG04_YI96	47.667	h	a	a	h	a	h	a	a	a	a	a	a	a	h	h	a	a	h	h	a	a	a	a	a	a	h	a	h	h	h	h	a	h	h	a	h	a	a	a	h	h	h	h	a	h	a	a
m_0299	LG04_YI96	49.292	h	a	a	h	a	h	a	a	a	a	a	a	a	h	h	a	a	h	h	a	a	a	a	a	a	h	a	h	h	h	h	a	h	h	a	h	a	a	a	h	h	h	h	a	h	a	a
m_0300	LG04_YI96	50.098	h	a	a	a	h	h	a	h	h	a	h	h	h	h	a	a	a	h	h	a	h	h	a	a	a	a	a	h	h	a	a	a	h	h	a	a	h	a	h	h	a	a	a	h	a	h	h
m_0301	LG04_YI96	51.405	h	a	h	h	a	h	a	a	a	a	a	a	a	h	h	a	a	h	h	a	a	a	a	a	a	h	a	h	h	h	h	a	h	h	a	h	a	a	a	h	h	h	h	a	h	a	a
m_0302	LG04_YI96	52.711	h	a	h	a	a	h	a	a	a	a	a	a	a	h	h	a	a	h	h	a	a	a	a	a	a	h	a	h	h	h	h	a	h	h	a	h	a	a	a	h	h	h	h	a	h	a	a
m_0303	LG04_YI96	53.222	h	a	h	h	h	h	a	h	a	a	h	h	h	h	h	a	a	h	h	a	h	h	a	a	a	a	a	h	h	a	a	a	h	h	a	a	h	a	h	h	a	a	a	h	a	h	h
m_0304	LG04_YI96	53.376	h	a	h	a	a	h	a	a	a	a	a	a	a	h	h	a	a	h	h	a	a	a	a	a	a	h	a	h	h	h	h	a	h	h	a	h	a	a	a	h	h	h	h	a	h	a	a
m_0305	LG04_YI96	54.109	h	a	h	a	a	h	a	a	a	a	a	a	a	h	h	a	a	h	h	a	a	a	a	a	a	h	a	h	h	h	h	a	h	h	a	h	a	a	a	h	h	h	h	a	h	a	a
m_0306	LG04_YI96	54.842	h	a	h	a	a	h	a	a	a	a	a	a	a	h	h	a	a	h	h	a	a	a	a	a	a	h	a	h	h	h	h	a	h	h	a	h	a	a	a	h	h	h	h	a	h	a	a
m_0307	LG04_YI96	57.072	h	a	h	a	a	h	a	a	a	a	a	a	a	h	h	a	a	h	h	a	a	a	a	a	a	h	a	h	h	h	h	a	h	h	a	h	a	a	a	h	h	h	h	a	h	a	a
m_0308	LG04_YI96	57.762	h	a	h	a	a	h	a	a	a	a	a	a	a	h	h	a	a	h	h	a	a	a	a	a	a	h	a	h	h	h	h	a	h	h	a	h	a	a	a	h	h	h	h	a	h	a	a
m_0309	LG04_YI96	58.104	h	h	h	a	a	h	a	a	a	a	a	a	a	h	h	a	a	h	h	a	a	a	a	a	a	h	a	h	h	h	h	a	h	h	a	h	a	a	a	h	h	h	h	a	h	a	a
m_0310	LG04_YI96	58.447	h	h	h	a	a	h	a	a	a	a	a	a	a	h	h	a	a	h	h	a	a	a	a	a	a	h	a	h	h	h	h	a	h	h	a	h	a	a	a	h	h	h	h	a	h	a	a
m_0311	LG04_YI96	58.789	h	h	h	a	a	h	a	a	a	a	a	a	a	h	h	a	a	h	h	a	a	a	a	a	a	h	a	h	h	h	h	a	h	h	a	h	a	a	a	h	h	h	h	a	h	a	a
m_0312	LG04_YI96	59.134	h	h	h	a	a	h	a	a	a	a	a	a	a	h	h	a	a	h	h	a	a	a	a	a	a	h	a	h	h	h	h	a	h	h	a	h	a	a	a	h	h	h	h	a	h	-	a
m_0313	LG04_YI96	59.479	h	h	h	h	h	h	h	h	a	a	h	h	h	h	h	a	a	h	h	a	h	h	a	a	a	a	a	h	h	a	a	a	h	h	a	a	h	a	h	h	a	a	a	h	a	a	h
m_0314	LG04_YI96	60.511	h	h	h	h	h	h	h	h	a	a	h	h	h	h	h	a	a	h	h	a	h	h	a	a	a	a	a	h	h	a	a	a	h	h	a	a	h	a	h	h	a	a	a	h	a	a	h
m_0315	LG04_YI96	68.707	h	h	h	a	a	h	a	a	a	a	a	a	a	h	h	a	a	h	h	a	a	a	h	a	a	h	h	h	h	h	h	a	h	h	a	h	a	a	a	h	h	h	h	a	h	a	a
m_0316	LG04_YI96	69.88	h	h	h	h	h	h	h	h	a	a	h	h	a	h	h	h	a	h	h	h	h	h	h	a	a	a	h	h	h	a	a	h	h	h	a	a	h	a	h	h	a	a	a	h	a	a	h
m_0317	LG04_YI96	72.2	h	h	h	h	h	h	h	h	a	a	h	h	a	h	h	h	a	h	a	h	a	h	h	a	a	a	h	h	h	a	a	h	h	h	a	a	h	a	h	h	a	a	a	h	a	a	h
m_0318	LG04_YI96	73.944	h	h	h	a	a	h	h	a	a	a	a	a	a	h	h	a	a	h	a	a	h	a	h	a	a	h	h	h	h	h	h	a	h	h	a	h	a	a	a	h	h	h	h	a	h	a	a
m_0319	LG04_YI96	75.099	h	h	h	a	a	h	h	a	a	a	a	a	a	h	h	a	a	h	a	a	h	h	h	a	a	h	h	h	h	h	h	a	h	h	a	h	a	a	a	h	h	h	h	a	h	a	a
m_0320	LG04_YI96	75.673	h	h	h	a	a	h	h	a	a	a	a	a	a	h	h	a	a	h	a	a	h	h	h	a	a	h	h	h	h	h	h	a	h	h	a	h	a	a	a	h	h	h	h	a	h	a	a
m_0321	LG04_YI96	76.358	h	h	h	h	h	h	a	h	a	a	h	h	a	h	h	h	a	h	a	h	a	a	h	a	a	a	h	h	h	a	a	h	h	h	a	a	h	a	h	h	a	a	a	h	a	a	a
m_0322	LG04_YI96	77.281	h	h	h	a	a	h	h	a	a	a	a	a	a	h	h	a	a	h	a	a	h	h	h	a	a	h	h	h	h	h	h	a	h	a	a	h	a	a	a	h	h	h	h	a	h	a	a
m_0323	LG04_YI96	77.753	h	h	h	h	h	h	a	a	a	a	h	h	a	h	h	h	a	h	a	h	a	a	h	a	a	a	h	h	h	a	a	h	h	a	a	a	h	a	h	h	a	a	a	h	a	a	a
m_0324	LG04_YI96	82.373	h	h	h	h	h	a	a	a	a	a	h	h	a	h	h	h	a	a	a	h	a	a	h	a	a	a	h	h	h	a	a	h	h	a	a	a	h	a	h	h	a	a	a	h	a	a	a
m_0325	LG04_YI96	83.624	h	h	h	a	a	a	h	a	a	a	a	a	a	h	h	a	a	h	a	a	h	h	h	a	a	h	h	h	h	h	h	a	h	a	a	h	a	a	a	h	h	h	h	a	h	a	a
m_0326	LG04_YI96	84.875	h	h	h	a	a	a	h	a	a	a	a	a	a	h	h	a	a	h	a	a	h	h	h	a	a	h	h	h	h	h	h	a	h	a	a	h	a	a	a	h	h	h	h	a	h	a	a
m_0327	LG04_YI96	85.388	h	h	h	a	a	a	h	a	a	a	a	a	a	h	h	a	a	h	a	a	h	h	h	a	a	h	h	h	h	h	h	a	h	a	a	h	a	a	a	h	h	h	h	a	h	a	a
m_0328	LG04_YI96	86.949	h	h	h	h	h	a	a	a	a	a	h	h	a	h	h	h	a	a	a	h	a	h	a	a	a	a	h	h	h	a	a	h	h	a	a	a	h	a	h	h	a	a	a	a	a	a	a
m_0329	LG04_YI96	87.291	h	h	h	h	h	a	a	a	a	a	h	h	a	h	h	h	a	a	a	h	a	h	a	a	a	a	h	h	h	a	-	h	h	a	a	a	h	a	h	h	a	a	a	a	a	a	a
m_0330	LG04_YI96	88.542	h	h	h	a	a	a	h	a	a	a	a	a	a	h	h	a	a	h	a	a	h	h	h	a	a	h	h	h	h	h	h	a	h	a	a	h	a	a	a	h	h	h	h	a	h	a	a
m_0331	LG04_YI96	89.793	h	h	h	h	h	a	a	a	a	a	h	h	a	h	h	h	h	a	h	h	a	h	a	a	h	a	h	h	h	a	a	h	h	a	a	a	h	a	h	h	h	h	a	a	a	a	a
m_0332	LG04_YI96	93.02	h	h	h	h	h	h	a	a	a	a	h	h	a	h	h	h	a	a	a	h	a	h	a	a	a	a	h	h	a	a	a	h	h	a	a	a	h	a	h	h	h	h	a	a	a	a	a
m_0333	LG04_YI96	94.738	h	h	h	h	h	h	a	a	a	a	h	h	a	h	h	h	h	a	a	h	a	h	a	a	a	a	h	h	a	a	a	h	h	a	a	a	h	a	h	h	h	h	a	a	a	a	a
m_0334	LG04_YI96	94.745	h	h	h	h	h	h	a	a	a	a	h	h	a	h	h	h	h	a	a	h	a	h	a	a	a	a	h	h	a	a	a	h	h	a	a	a	h	a	h	h	h	h	a	a	a	a	a
m_0335	LG04_YI96	94.751	a	a	a	a	a	a	h	h	h	h	a	a	h	a	a	a	a	h	h	a	h	a	h	h	h	h	a	a	h	h	h	a	a	h	h	h	a	h	a	a	a	a	h	h	h	h	h
m_0336	LG04_YI96	97.553	h	h	h	a	h	h	a	a	a	a	h	h	a	a	h	h	h	a	a	h	a	h	a	a	a	a	a	h	a	a	a	h	h	a	h	a	h	a	h	h	h	h	a	a	h	a	a
m_0337	LG04_YI96	98.154	h	h	h	h	a	a	h	a	a	a	a	a	a	a	h	a	h	h	a	a	h	h	h	a	a	h	h	h	a	h	h	a	h	a	a	h	a	a	a	h	h	h	h	a	h	a	a
m_0338	LG04_YI96	99.983	h	h	h	a	h	h	a	a	h	a	h	h	a	a	h	h	h	a	a	h	a	h	a	a	a	a	a	h	a	a	a	h	h	a	h	a	h	a	a	h	h	h	a	a	h	a	a
m_0339	LG04_YI96	102.086	a	a	a	h	a	a	h	h	h	h	a	a	h	h	a	a	a	h	h	a	h	a	h	h	h	h	h	a	h	h	h	a	a	h	a	h	a	h	h	a	a	a	h	h	a	h	h
m_0340	LG04_YI96	102.527	h	h	h	h	a	a	h	a	h	a	a	a	a	a	h	a	h	h	a	a	h	h	h	a	a	h	h	h	a	h	a	a	h	a	a	h	a	a	h	h	h	h	h	a	h	a	a
m_0341	LG04_YI96	103.413	a	h	h	h	a	a	h	a	h	a	a	a	a	a	h	a	h	h	a	a	h	h	h	a	a	h	h	h	a	h	a	a	h	a	a	h	a	a	h	h	h	h	h	a	h	a	a
m_0342	LG04_YI96	103.853	h	a	a	a	a	h	a	h	a	h	h	h	h	h	-	h	a	a	h	h	a	a	a	h	h	a	a	a	h	a	h	h	a	h	h	a	h	h	a	a	a	a	a	h	a	h	h
m_0343	LG04_YI96	105.192	a	h	h	a	a	h	a	a	a	a	h	h	a	a	h	h	h	a	a	h	a	h	a	a	a	a	a	a	a	a	h	h	h	a	h	a	h	a	a	h	h	h	a	a	h	a	a
m_0344	LG04_YI96	105.535	a	h	h	h	h	a	h	a	h	a	a	a	a	a	h	a	h	h	a	a	h	h	h	a	a	h	h	a	a	h	a	a	h	a	a	h	a	a	h	h	h	h	h	a	h	a	a
m_0345	LG04_YI96	105.877	a	h	h	a	a	h	a	a	a	a	h	h	a	a	h	h	h	a	a	h	a	h	a	a	a	a	a	a	a	a	h	h	h	a	h	a	h	a	a	h	h	h	a	a	h	h	a
m_0346	LG04_YI96	107.263	a	h	h	h	h	a	h	a	h	a	a	a	a	a	h	a	h	h	a	a	h	h	h	a	a	h	h	a	a	h	a	a	h	a	a	h	a	a	h	h	h	h	h	a	h	a	a
m_0347	LG04_YI96	107.951	a	h	h	a	a	h	a	a	a	a	h	h	a	a	h	h	h	a	a	h	a	h	a	a	a	a	a	a	a	a	h	h	h	a	h	a	h	h	a	h	h	h	a	a	h	a	a
m_0348	LG04_YI96	108.645	a	h	h	h	h	a	h	a	h	a	a	a	a	a	h	a	h	h	a	a	h	h	h	a	a	h	h	a	a	h	a	a	h	a	a	h	a	a	h	h	h	h	h	a	h	a	a
m_0349	LG04_YI96	109.339	a	h	h	h	h	a	h	a	h	a	a	a	a	a	h	a	h	h	-	a	h	h	h	a	a	h	h	a	a	h	a	a	h	a	a	h	a	a	h	h	h	h	h	a	h	a	a
m_0350	LG04_YI96	110.033	a	h	h	h	h	a	h	a	h	a	a	a	a	a	h	a	h	h	a	a	h	h	h	a	a	h	h	a	a	h	a	a	h	a	a	h	a	a	h	h	h	h	h	a	h	a	a
m_0351	LG04_YI96	111.43	a	h	h	a	a	h	a	a	a	a	h	h	a	a	h	a	h	a	h	h	a	h	a	a	a	a	a	h	h	a	h	h	h	a	h	a	h	h	a	h	h	h	a	a	h	a	a
m_0352	LG04_YI96	111.772	a	h	h	a	a	h	a	a	a	a	h	h	a	a	h	a	h	a	h	h	a	h	a	a	a	a	a	h	h	a	h	h	h	a	h	a	h	h	a	h	h	h	a	a	h	a	a
m_0353	LG04_YI96	114.134	a	h	h	h	h	a	h	a	h	a	a	a	a	a	h	a	h	h	a	a	h	h	h	a	a	h	h	a	a	h	a	a	h	a	a	h	a	a	h	h	h	h	h	a	h	a	a
m_0354	LG04_YI96	115.307	a	h	h	h	h	a	h	a	h	a	a	a	a	a	h	h	h	h	a	a	h	h	h	a	a	h	h	a	a	h	a	a	h	a	a	h	a	a	h	h	h	h	h	a	h	a	a
m_0355	LG04_YI96	116.339	a	h	h	a	a	h	a	a	a	a	h	h	a	h	h	h	a	a	h	h	a	h	a	a	a	a	a	h	h	a	h	h	h	a	h	a	a	h	h	h	h	h	a	a	h	h	a
m_0356	LG04_YI96	116.684	a	h	h	h	h	a	h	a	h	a	a	a	a	a	h	h	h	h	a	a	h	h	h	a	a	h	h	a	a	h	a	a	h	a	a	h	a	a	h	h	h	h	h	a	h	a	a
m_0357	LG04_YI96	117.028	a	h	h	a	a	h	a	a	a	a	h	h	a	h	h	h	a	a	h	h	a	h	a	a	a	a	a	h	h	a	h	h	h	a	h	a	a	h	h	h	h	h	a	a	h	h	a
m_0358	LG04_YI96	117.371	a	h	h	h	h	a	h	a	h	a	a	a	a	a	h	h	h	h	a	a	h	h	h	a	a	h	h	a	a	h	a	a	h	a	a	h	a	a	h	h	h	h	h	a	h	a	a
m_0359	LG04_YI96	118.755	a	h	h	a	a	h	a	a	a	a	h	h	a	h	h	h	a	a	h	h	a	h	a	a	a	a	a	h	h	a	h	h	h	a	h	a	a	h	h	h	h	h	a	a	h	h	a
m_0360	LG04_YI96	119.098	a	h	h	h	h	a	h	a	h	a	a	a	a	a	h	h	h	h	a	a	a	h	h	a	a	h	h	a	a	h	a	a	h	a	a	h	a	a	h	h	h	h	h	a	h	a	a
m_0361	LG04_YI96	119.44	a	h	h	a	a	h	a	a	a	a	h	h	a	h	h	h	a	a	h	h	h	h	a	a	a	a	a	h	h	a	h	h	h	a	h	a	a	h	h	h	h	h	a	a	h	h	a
m_0362	LG04_YI96	120.819	a	h	h	h	h	a	h	a	h	a	a	a	a	a	h	h	h	h	a	a	a	h	h	a	a	h	h	a	a	h	a	a	h	a	a	h	a	a	h	h	h	h	h	a	h	a	a
m_0363	LG04_YI96	121.162	h	h	h	a	a	h	a	a	a	a	h	h	a	h	h	h	a	a	h	h	h	h	a	a	a	a	a	h	h	a	h	h	h	a	h	a	a	h	h	h	h	h	a	a	h	h	a
m_0364	LG04_YI96	123.461	a	h	h	h	h	-	h	a	h	a	a	a	a	a	h	h	h	h	a	a	a	h	h	a	a	h	h	a	a	h	a	a	h	a	a	h	a	a	h	h	h	h	a	a	h	a	a
m_0365	LG04_YI96	124.216	a	h	h	h	h	a	h	a	h	a	a	a	a	a	h	h	h	h	a	a	a	h	h	a	a	h	h	a	a	h	a	a	h	a	a	h	a	a	h	h	h	h	a	a	h	h	a
m_0366	LG04_YI96	125.738	h	h	h	a	a	h	a	a	a	a	h	h	a	h	h	h	a	a	h	h	h	h	a	a	h	h	a	h	h	a	h	h	h	a	h	h	a	h	h	h	a	h	h	a	h	h	a
m_0367	LG05_YI96	0	a	a	h	a	a	a	a	a	a	a	a	a	h	h	a	h	a	h	h	a	a	h	h	h	a	a	h	a	h	h	a	a	h	a	h	a	a	a	a	a	a	a	a	h	h	a	a
m_0368	LG05_YI96	2.084	h	h	a	h	h	h	h	h	h	h	h	h	a	a	h	a	h	a	a	h	h	a	a	a	h	h	a	h	a	a	h	h	a	h	a	h	h	h	h	h	h	h	h	a	a	h	h
m_0369	LG05_YI96	2.775	a	a	h	a	a	a	a	a	a	a	a	a	h	h	a	h	a	h	h	a	a	h	h	h	a	a	h	a	h	h	a	a	h	a	h	a	a	a	a	a	a	a	a	h	h	a	a
m_0370	LG05_YI96	4.161	h	a	h	a	a	h	a	a	a	h	a	h	h	h	h	a	a	h	h	h	a	a	h	h	h	a	a	h	h	a	h	h	a	a	h	h	a	h	a	h	h	h	a	a	h	h	h
m_0371	LG05_YI96	4.851	h	a	h	a	a	h	a	a	a	h	a	h	h	h	h	a	a	h	h	h	a	a	h	h	h	a	a	h	h	a	h	h	a	a	h	h	a	h	a	h	h	h	a	a	a	h	h
m_0372	LG05_YI96	5.541	h	a	h	a	a	h	a	a	a	h	a	h	h	h	h	h	a	h	h	h	a	h	h	h	h	a	h	h	h	h	h	h	h	a	h	h	a	h	a	h	h	h	a	h	h	h	h
m_0373	LG05_YI96	6.573	h	h	a	h	h	h	h	h	h	h	h	h	a	a	h	a	h	a	a	h	h	a	a	a	h	h	a	h	a	a	h	h	a	h	a	h	h	h	h	h	h	h	h	a	a	h	h
m_0374	LG05_YI96	7.052	a	a	h	a	-	a	a	a	a	a	a	a	h	h	a	h	a	h	h	a	a	h	h	h	a	a	h	a	h	h	a	a	h	a	h	a	a	a	a	a	a	a	a	h	h	a	a
m_0375	LG05_YI96	8.018	h	h	a	h	h	h	h	h	h	h	h	h	a	a	h	a	h	a	a	h	h	a	a	a	h	h	a	h	a	a	h	h	a	h	a	h	h	h	h	h	h	h	h	a	a	h	h
m_0376	LG05_YI96	8.984	h	h	h	h	h	h	h	h	h	h	h	h	h	h	h	h	h	h	h	h	h	h	h	h	h	h	h	h	h	h	h	h	h	h	h	h	h	h	h	h	h	h	h	h	h	h	h
m_0377	LG05_YI96	9.669	h	h	h	h	h	h	h	h	h	h	h	h	h	h	h	a	h	h	h	h	h	a	h	h	h	h	a	h	h	a	h	h	a	h	h	h	h	h	h	h	h	h	h	a	a	h	h
m_0378	LG05_YI96	10.012	h	h	a	h	h	h	h	h	h	h	h	h	a	a	h	a	h	a	a	h	h	a	a	a	h	h	a	h	a	a	h	h	a	h	a	h	h	h	h	h	h	h	h	a	a	h	h
m_0379	LG05_YI96	10.354	h	a	h	a	a	h	a	a	a	h	a	h	h	h	h	a	a	h	h	h	a	a	h	h	a	a	a	h	h	a	h	h	a	a	h	h	a	h	a	h	h	h	a	a	a	h	h
m_0380	LG05_YI96	12.443	h	h	a	h	h	h	h	h	h	h	h	h	a	a	h	a	h	a	a	h	h	a	a	a	h	h	a	h	h	a	h	h	a	h	a	h	h	h	h	h	h	h	h	a	a	h	h
m_0381	LG05_YI96	13.015	h	h	a	h	h	-	h	h	h	h	h	h	a	a	h	a	h	a	a	h	h	a	h	a	h	h	a	h	h	a	h	h	a	h	a	h	h	h	h	h	h	h	h	a	a	-	h
m_0382	LG05_YI96	13.588	h	h	a	h	h	h	h	h	h	h	h	h	a	a	h	a	h	a	a	h	h	a	h	a	h	h	a	h	h	a	h	h	a	h	a	h	h	h	h	h	h	h	h	a	a	h	h
m_0383	LG05_YI96	14.16	a	h	a	h	h	a	h	h	h	a	h	a	a	a	a	h	h	a	a	a	h	h	h	a	h	h	h	a	h	h	a	a	h	h	a	a	h	a	h	a	a	a	h	h	h	a	a
m_0384	LG05_YI96	14.85	a	h	a	h	h	a	h	h	h	a	h	a	a	a	a	h	h	a	a	a	h	h	h	a	h	h	h	a	h	h	a	a	h	h	a	a	-	a	h	a	a	a	h	h	h	a	a
m_0385	LG05_YI96	22.558	a	h	a	h	h	h	h	h	h	h	h	h	a	a	h	a	h	h	a	h	h	a	h	a	h	a	a	h	h	a	h	h	a	h	a	a	-	h	h	h	h	a	h	a	a	h	h
m_0386	LG05_YI96	25.356	h	a	h	h	a	a	a	a	a	a	a	a	h	h	a	h	a	a	h	a	a	h	a	h	a	h	h	a	a	h	a	a	h	a	h	h	a	a	a	a	a	h	a	h	h	a	a
m_0387	LG05_YI96	25.897	a	h	a	a	h	h	h	h	h	h	h	h	a	a	h	a	h	h	a	h	h	a	h	a	h	a	a	h	h	a	h	h	a	h	a	a	h	h	h	h	h	a	h	a	a	h	h
m_0388	LG05_YI96	26.439	h	a	h	h	a	a	a	a	a	a	a	a	h	h	a	h	a	a	h	a	a	h	a	h	a	h	h	a	a	h	a	a	h	a	h	h	a	a	a	a	a	h	a	h	h	a	a
m_0389	LG05_YI96	26.98	h	a	h	h	a	a	h	a	a	a	a	a	h	h	a	h	a	a	h	a	a	h	a	h	a	h	h	a	a	h	a	a	h	a	h	h	a	a	a	a	a	h	a	h	h	a	a
m_0390	LG05_YI96	31.026	a	a	a	a	h	h	a	a	h	h	h	h	a	a	h	a	h	h	a	h	h	a	h	a	a	a	a	h	h	a	h	h	a	h	a	a	h	h	h	h	h	a	h	a	a	h	h
m_0391	LG05_YI96	33.419	h	h	h	h	a	a	h	h	a	a	a	a	h	h	a	h	a	a	h	a	a	h	a	h	h	h	h	a	a	h	a	a	h	a	h	h	a	a	a	a	a	h	a	h	h	a	a
m_0392	LG05_YI96	42.729	h	a	a	a	h	a	a	a	h	a	h	a	a	a	a	h	h	h	a	a	h	a	h	a	a	a	h	a	h	h	a	a	h	h	a	h	h	a	h	a	a	h	a	h	a	a	a
m_0393	LG05_YI96	43.071	h	a	a	a	h	a	a	a	h	a	h	a	a	a	a	h	h	h	a	a	h	a	h	a	a	a	h	a	h	h	a	a	h	h	a	h	h	a	h	a	a	h	a	h	a	a	a
m_0394	LG05_YI96	44.033	h	h	h	h	a	a	h	h	a	a	a	a	h	h	a	h	a	a	h	a	a	a	a	h	h	h	a	a	a	h	a	a	h	a	h	h	a	a	a	a	a	h	a	h	a	a	a
m_0395	LG05_YI96	46.958	h	a	a	a	h	a	a	a	h	a	h	a	a	a	a	h	h	h	a	a	h	a	h	a	a	a	h	a	h	h	a	a	h	h	a	h	h	a	h	a	a	h	a	h	a	a	a
m_0396	LG05_YI96	47.302	a	a	a	a	h	h	a	a	h	h	h	h	a	a	h	a	h	h	a	h	h	h	h	a	a	a	h	h	h	a	h	h	a	h	a	a	h	h	h	h	h	a	h	a	h	h	h
m_0397	LG05_YI96	47.647	h	a	a	a	h	a	a	a	h	a	h	a	a	a	a	h	h	h	a	a	h	a	h	a	a	a	h	a	h	h	a	a	h	h	a	h	h	a	h	a	a	h	a	h	a	a	a
m_0398	LG05_YI96	48.326	h	h	h	h	a	a	h	h	a	a	a	a	h	h	a	h	a	a	h	a	a	a	a	h	h	h	a	a	a	h	a	a	h	a	h	h	a	a	a	a	a	h	a	h	a	a	a
m_0399	LG05_YI96	49.005	a	a	a	a	h	h	a	a	h	h	h	h	a	a	h	a	h	h	a	h	h	h	h	a	a	a	h	h	h	a	h	h	a	h	a	a	h	h	h	h	h	a	h	a	h	h	h
m_0400	LG05_YI96	51.071	a	a	a	a	h	h	a	a	h	h	h	h	a	a	h	a	h	h	a	h	h	h	h	a	a	a	h	h	h	a	h	h	a	h	h	a	h	h	h	h	h	a	h	a	h	h	h
m_0401	LG05_YI96	52.438	a	a	a	a	h	h	a	a	h	h	h	h	a	a	h	a	h	h	a	h	h	h	h	a	a	a	h	h	h	a	h	h	a	h	h	a	h	h	h	h	h	a	h	a	h	h	h
m_0402	LG05_YI96	54.504	a	a	a	a	h	a	a	a	h	h	h	h	a	a	h	a	h	h	a	h	h	h	h	a	a	a	h	h	h	a	h	h	a	h	h	a	h	h	h	h	h	a	h	a	h	h	h
m_0403	LG05_YI96	57.277	a	a	a	a	h	a	a	a	h	h	h	a	a	a	h	a	h	h	a	h	h	h	-	a	a	a	h	h	h	a	a	h	a	h	h	a	h	h	h	h	h	a	h	a	h	h	h
m_0404	LG05_YI96	62.238	a	a	a	a	h	a	a	a	h	h	h	a	a	a	h	a	h	h	a	h	h	h	h	a	a	a	h	h	h	a	a	h	a	h	h	a	h	h	h	a	h	a	h	a	h	h	h
m_0405	LG05_YI96	64.303	a	a	a	a	h	a	a	a	h	h	h	a	a	a	h	a	h	h	h	h	h	h	h	a	a	a	h	h	h	a	a	h	a	h	h	a	h	h	a	a	h	a	h	a	h	h	h
m_0406	LG05_YI96	64.982	a	a	a	a	h	a	a	a	h	h	h	a	a	a	h	a	h	h	h	h	h	h	a	a	a	a	h	h	h	a	a	h	a	h	h	a	h	h	a	a	h	a	h	a	h	h	h
m_0407	LG05_YI96	70.694	a	a	a	a	a	a	a	a	h	h	h	a	h	a	a	a	h	h	h	a	h	h	a	a	a	a	h	h	h	a	a	h	a	h	h	a	h	h	a	a	h	a	h	a	h	h	h
m_0408	LG05_YI96	74.915	a	a	a	a	a	a	a	a	a	h	h	a	h	a	a	a	h	h	h	a	h	h	a	h	a	a	h	h	h	a	a	h	a	h	h	a	h	h	a	a	h	a	h	a	h	a	h
m_0409	LG05_YI96	76.282	a	a	a	a	a	a	a	a	a	h	h	a	h	a	a	a	h	h	h	a	h	h	a	h	a	a	h	h	h	a	a	h	a	h	h	a	h	h	a	a	h	a	h	a	h	a	h
m_0410	LG05_YI96	76.961	a	a	a	h	a	a	a	a	a	h	h	a	h	a	a	a	h	h	h	a	h	h	a	h	a	a	h	h	h	a	a	h	a	h	h	a	h	h	a	a	h	a	h	a	h	a	h
m_0411	LG05_YI96	78.328	a	a	a	h	a	a	a	a	a	h	h	a	h	a	a	a	h	h	h	a	h	h	a	h	a	a	h	h	h	a	a	h	a	h	h	a	h	h	a	a	h	a	h	a	h	a	h
m_0412	LG05_YI96	79.696	a	a	a	h	a	a	a	a	a	h	h	a	h	a	a	a	h	h	h	a	h	h	a	h	a	a	h	h	h	a	a	h	a	h	h	a	h	h	a	a	h	a	h	a	h	a	h
m_0413	LG05_YI96	80.375	a	a	a	h	a	a	a	a	a	h	h	a	h	a	a	a	h	h	h	a	h	h	a	h	a	a	h	h	h	a	a	h	a	h	h	a	h	h	a	a	h	a	h	a	h	a	h
m_0414	LG05_YI96	81.054	a	a	a	h	a	a	a	a	a	h	h	a	h	a	a	a	h	h	h	a	h	h	a	h	a	a	h	h	h	a	a	h	a	h	h	a	h	h	a	a	h	a	h	a	h	a	h
m_0415	LG05_YI96	82.421	a	a	a	h	a	a	a	a	a	h	h	a	h	a	a	a	h	h	h	a	h	h	a	h	a	a	h	h	h	a	a	h	a	h	h	a	h	h	a	a	h	a	h	a	h	a	h
m_0416	LG05_YI96	83.1	a	a	a	h	a	a	a	a	a	h	h	a	h	a	a	a	h	h	h	a	h	h	a	h	a	a	h	h	h	a	a	a	a	h	h	a	h	h	a	a	h	a	h	a	h	a	h
m_0417	LG05_YI96	83.779	a	a	a	h	a	a	a	h	a	h	h	a	h	a	a	a	h	h	h	a	h	h	a	h	a	a	h	h	h	a	a	a	a	h	h	a	-	h	a	a	h	a	h	a	h	a	h
m_0418	LG05_YI96	86.553	a	a	a	h	a	a	a	h	a	h	h	a	h	a	a	a	h	h	h	a	h	h	a	h	a	a	h	h	h	a	a	a	a	h	h	a	h	h	a	a	a	a	h	a	h	a	h
m_0419	LG05_YI96	88.618	a	a	a	h	a	a	a	h	a	h	h	h	h	a	a	a	h	h	h	a	h	h	a	h	a	a	h	h	h	a	a	a	a	h	h	a	a	h	a	a	a	a	h	h	h	a	h
m_0420	LG05_YI96	91.392	a	a	a	h	a	a	a	h	h	h	h	h	h	a	a	a	h	a	h	a	h	h	a	h	a	a	h	h	h	a	a	a	a	h	h	a	a	h	a	a	a	a	h	h	a	a	h
m_0421	LG05_YI96	98.64	a	a	a	h	h	a	a	h	h	h	h	h	h	h	a	a	h	a	h	a	h	h	a	a	a	a	h	h	h	a	a	a	h	h	h	a	a	h	a	a	a	a	h	h	a	h	h
m_0422	LG05_YI96	105.889	a	a	h	h	h	-	a	h	h	h	h	h	h	h	a	a	h	a	h	a	h	h	a	a	a	h	h	h	h	a	a	a	h	h	h	a	a	h	a	a	a	a	h	h	a	h	h
m_0423	LG05_YI96	109.381	a	a	h	h	h	a	a	h	h	h	h	h	h	h	a	a	h	a	h	a	h	h	a	a	a	h	h	h	h	a	a	a	h	h	h	a	a	h	a	a	a	a	h	h	a	h	h
m_0424	LG05_YI96	114.341	a	a	h	h	h	a	a	h	h	h	h	h	h	h	h	a	h	a	h	a	h	h	h	a	a	h	h	h	h	a	a	a	h	h	h	a	-	h	a	h	a	a	h	h	a	h	h
m_0425	LG05_YI96	115.709	a	a	h	a	h	a	a	h	h	h	h	h	h	h	h	a	h	a	h	a	h	h	h	a	a	h	h	h	h	a	a	a	h	h	h	a	a	h	a	h	a	a	h	h	a	h	h
m_0426	LG05_YI96	116.388	a	a	h	a	h	a	a	h	h	h	h	h	h	h	h	a	h	a	h	a	h	h	h	a	a	h	h	h	h	a	a	a	h	h	h	a	a	h	a	h	a	a	h	h	a	h	h
m_0427	LG05_YI96	122.862	a	a	h	a	h	a	a	h	h	a	h	h	h	h	h	a	h	a	h	a	h	h	h	a	a	h	h	h	h	a	a	a	h	h	h	a	a	a	a	h	a	a	h	h	a	h	a
m_0428	LG05_YI96	123.541	a	a	h	a	h	-	a	h	h	a	h	h	h	h	h	a	h	a	h	a	h	h	h	a	a	h	h	h	h	a	a	a	h	h	h	a	a	a	a	h	a	a	h	h	a	-	a
m_0429	LG05_YI96	125.606	a	a	h	a	h	a	a	h	h	a	h	h	h	h	h	a	h	a	h	a	a	h	h	a	a	h	h	h	h	a	h	a	h	h	h	a	a	a	a	h	a	a	h	h	a	h	a
m_0430	LG05_YI96	126.974	a	a	h	a	h	a	a	h	h	a	h	h	h	h	h	a	h	a	h	a	a	h	h	a	a	h	h	h	h	a	h	a	h	h	h	a	a	a	a	h	a	a	h	h	a	h	a
m_0431	LG06_YI96	0	a	a	a	h	a	h	a	h	a	a	h	h	a	a	h	a	h	h	a	h	a	a	a	a	h	a	a	a	a	a	h	a	a	h	a	a	a	a	a	a	a	a	h	a	-	-	a
m_0432	LG06_YI96	0.022	a	a	a	h	a	-	a	h	a	a	h	h	a	a	h	a	h	h	a	h	a	a	a	a	h	a	a	a	a	a	h	a	a	h	a	a	a	a	a	a	a	a	h	a	h	h	a
m_0433	LG06_YI96	0.686	a	a	a	h	a	a	a	h	a	a	h	h	a	a	h	a	h	h	a	h	a	a	a	a	h	a	a	a	a	a	h	a	a	h	a	a	a	a	a	a	a	a	h	a	h	a	a
m_0434	LG06_YI96	1.564	h	a	a	h	h	h	a	a	h	a	a	a	h	a	h	h	h	h	h	h	a	a	a	h	a	h	h	a	a	a	h	h	h	h	h	h	h	a	h	h	h	a	a	h	h	h	h
m_0435	LG06_YI96	2.442	h	a	a	h	h	h	a	a	h	a	a	a	h	a	h	h	h	h	h	h	a	a	a	h	a	h	h	a	a	a	h	h	h	h	h	h	h	a	h	h	h	a	a	h	h	h	h
m_0436	LG06_YI96	5.114	h	a	a	h	h	h	a	a	h	a	a	a	h	a	h	h	h	h	h	h	a	a	a	h	a	h	h	a	a	a	h	h	h	h	h	h	h	a	a	h	h	a	a	h	h	h	h
m_0437	LG06_YI96	5.992	a	h	h	a	a	a	h	h	a	h	h	h	a	h	a	a	a	a	a	a	h	h	h	a	h	a	a	h	h	h	a	a	a	a	a	a	a	h	h	a	a	h	h	a	a	a	a
m_0438	LG06_YI96	8.663	h	h	h	a	h	h	h	a	h	h	a	a	h	h	a	h	a	a	h	a	h	h	h	h	a	h	h	h	h	h	a	h	h	a	a	h	a	h	a	h	h	h	a	h	a	h	h
m_0439	LG06_YI96	10.045	a	a	a	h	a	h	a	h	a	a	h	h	a	a	h	a	h	h	a	h	a	a	a	a	h	a	a	a	a	a	h	a	a	h	h	a	h	a	h	a	a	a	h	a	h	h	a
m_0440	LG06_YI96	11.782	h	h	h	a	h	h	h	a	h	h	a	a	h	h	a	h	a	a	h	a	h	h	h	h	a	h	h	h	h	h	a	h	h	a	a	h	a	h	a	h	h	h	a	h	a	h	a
m_0441	LG06_YI96	12.928	a	h	h	a	a	a	h	h	a	h	h	h	a	h	a	a	a	a	a	a	h	h	h	a	h	a	a	h	h	h	a	a	a	a	h	a	a	h	h	a	a	h	h	a	a	a	h
m_0442	LG06_YI96	16.415	a	h	h	a	a	-	h	h	a	h	h	h	a	h	a	a	a	a	a	a	h	h	h	a	h	a	a	h	h	h	a	a	a	a	h	a	a	h	h	a	a	h	h	a	a	a	h
m_0443	LG06_YI96	17.562	a	a	a	a	a	a	a	h	h	a	h	h	a	a	h	a	h	h	a	h	a	a	a	a	h	a	a	a	a	a	h	a	a	h	h	a	h	a	h	a	a	a	h	a	h	a	h
m_0444	LG06_YI96	19.645	a	h	h	a	a	a	h	h	a	h	h	h	a	h	a	a	a	a	a	a	h	h	h	a	h	a	a	h	h	h	a	h	a	a	h	a	a	h	h	a	h	h	h	a	a	a	h
m_0445	LG06_YI96	20.677	h	a	a	h	h	h	a	a	h	a	a	a	h	a	h	h	a	h	h	h	a	a	a	a	a	h	h	a	a	a	h	a	h	h	a	h	h	a	a	h	a	a	a	h	h	h	a
m_0446	LG06_YI96	21.71	h	h	h	h	h	a	h	a	a	h	a	a	h	h	a	h	h	a	h	a	h	h	h	a	a	h	h	h	h	h	a	h	h	a	a	a	a	h	a	h	a	h	a	h	a	h	a
m_0447	LG06_YI96	23.536	a	h	h	a	a	a	h	h	a	a	h	h	a	h	a	h	h	a	a	a	h	h	h	h	h	a	a	h	h	h	a	h	a	a	h	a	a	h	h	a	h	h	h	a	a	a	h
m_0448	LG06_YI96	25.002	h	h	h	h	h	a	h	a	a	a	a	a	h	h	a	a	h	a	h	a	h	h	h	a	a	h	h	h	h	h	a	h	h	a	a	a	a	h	a	a	a	h	a	h	a	h	a
m_0449	LG06_YI96	28.363	a	h	h	h	h	a	h	h	a	a	a	a	h	h	a	h	h	a	h	a	h	h	h	a	a	h	h	h	h	h	a	h	h	a	a	a	a	h	a	a	a	h	a	h	h	h	a
m_0450	LG06_YI96	30.871	a	h	h	a	h	a	h	h	a	a	h	h	a	h	a	h	h	a	h	a	h	h	h	h	h	a	a	h	a	h	a	h	a	a	h	a	a	h	h	a	h	h	h	a	h	a	h
m_0451	LG06_YI96	34.719	a	h	h	a	a	a	h	a	a	a	h	h	a	h	a	h	h	a	a	a	h	h	h	h	h	h	a	h	a	h	a	h	a	a	h	a	a	h	h	a	h	h	h	a	h	a	h
m_0452	LG06_YI96	35.532	h	a	a	h	h	h	a	h	h	h	a	a	h	a	h	a	a	h	h	h	a	a	a	a	a	a	h	a	h	a	h	a	h	h	a	h	h	a	a	h	a	a	a	h	a	h	a
m_0453	LG06_YI96	37.607	a	h	h	h	h	a	h	a	a	a	a	a	h	h	a	h	h	a	h	a	h	h	h	a	h	a	h	h	h	h	a	h	h	a	a	a	a	a	a	a	a	h	a	h	h	h	a
m_0454	LG06_YI96	41.151	h	a	a	h	h	h	a	h	a	h	a	a	h	a	h	a	a	h	h	h	a	a	a	a	a	a	h	a	h	a	h	a	h	h	a	h	h	a	a	h	a	a	a	h	a	h	a
m_0455	LG06_YI96	46.918	a	h	h	a	a	a	a	a	h	a	a	h	a	h	a	h	h	a	a	a	h	h	h	h	a	h	a	h	a	h	a	h	h	a	h	a	a	h	h	a	h	h	h	a	h	a	h
m_0456	LG06_YI96	47.618	h	a	a	h	h	h	h	h	a	h	h	a	h	a	h	a	a	h	h	h	a	a	a	a	h	a	h	a	h	a	h	a	a	h	a	h	h	a	a	h	a	a	a	h	a	h	a
m_0457	LG06_YI96	48.317	a	h	h	h	h	a	a	a	h	a	h	a	h	h	a	h	h	a	h	a	h	h	a	a	a	h	a	h	h	h	a	h	a	a	h	a	a	a	a	a	a	h	a	a	h	h	a
m_0458	LG06_YI96	49.381	h	a	a	h	h	h	h	h	a	h	h	a	h	a	h	a	a	h	h	h	a	a	a	a	h	a	h	a	h	a	h	a	a	h	a	h	h	a	a	h	a	a	a	h	a	h	a
m_0459	LG06_YI96	50.445	h	a	a	h	h	h	h	h	a	h	h	a	h	a	h	a	a	h	h	h	a	a	a	a	h	a	h	a	h	a	h	a	a	h	a	h	h	h	a	h	a	a	a	h	a	h	a
m_0460	LG06_YI96	51.509	h	a	a	h	h	h	h	h	a	h	h	a	h	a	h	a	a	h	h	h	a	a	a	a	h	a	h	a	h	a	h	a	a	h	a	h	h	h	a	h	a	a	a	h	a	h	a
m_0461	LG06_YI96	52.573	h	a	a	h	h	h	h	h	a	h	h	a	h	a	h	a	a	h	h	h	a	a	a	a	h	a	h	a	h	a	h	a	a	h	a	h	h	h	a	h	a	a	a	h	a	h	a
m_0462	LG06_YI96	54.062	a	h	h	h	a	a	a	a	h	a	h	a	h	h	h	h	a	a	h	a	h	h	a	a	a	h	a	h	h	a	a	h	a	h	h	a	a	h	h	a	a	h	a	h	h	h	h
m_0463	LG06_YI96	55.454	h	a	a	a	h	h	h	h	a	h	a	h	a	a	h	a	h	h	a	h	h	a	a	h	h	a	h	a	a	h	h	a	h	a	a	h	h	a	a	h	h	a	h	a	a	a	a
m_0464	LG06_YI96	56.853	a	h	h	h	a	a	a	a	h	a	h	h	h	h	a	h	a	a	h	a	a	h	h	a	a	h	a	h	h	a	a	h	a	h	h	a	a	h	h	a	a	h	a	h	h	h	h
m_0465	LG06_YI96	57.551	a	h	h	h	a	a	a	a	h	a	h	h	h	h	a	h	h	a	h	a	a	h	h	h	a	h	a	h	h	h	a	h	h	h	h	a	a	h	h	a	h	h	h	h	a	h	h
m_0466	LG06_YI96	58.234	a	h	h	a	a	a	a	a	h	a	a	a	a	h	a	h	h	a	a	a	a	h	a	h	a	h	a	h	a	h	a	h	h	h	h	a	a	a	h	a	h	h	h	h	h	a	h
m_0467	LG06_YI96	58.917	h	a	a	h	h	h	h	h	a	h	h	h	h	a	h	a	a	h	h	h	h	a	h	a	h	a	h	a	h	a	h	a	a	a	a	h	h	h	a	h	a	a	a	a	a	h	a
m_0468	LG06_YI96	59.26	h	h	h	a	h	h	h	h	h	h	a	a	a	h	h	h	h	h	a	h	h	h	a	h	h	h	h	h	a	h	h	h	h	h	h	h	h	a	h	h	h	h	h	h	h	a	h
m_0469	LG06_YI96	59.602	a	h	h	a	a	a	a	a	h	a	a	a	a	h	a	h	h	a	a	a	a	h	a	h	a	h	a	h	a	h	a	h	h	h	h	a	a	a	h	a	h	h	h	h	h	a	h
m_0470	LG06_YI96	59.945	a	h	h	a	a	a	a	a	h	a	a	a	a	h	a	h	h	a	a	a	a	h	a	h	a	h	a	h	a	h	a	h	h	h	h	a	a	a	h	a	h	h	h	h	h	a	h
m_0471	LG06_YI96	60.987	h	a	a	h	a	h	h	h	a	h	h	h	h	a	h	a	a	h	h	h	h	a	h	a	h	a	h	a	h	a	h	a	a	a	a	h	h	h	a	h	a	a	a	a	a	h	a
m_0472	LG06_YI96	61.331	a	h	h	a	h	a	a	a	h	a	a	a	a	h	a	h	h	a	a	a	a	h	a	h	a	h	a	h	a	h	a	h	h	h	h	a	a	a	h	a	h	h	h	h	h	a	h
m_0473	LG06_YI96	61.676	h	a	a	a	a	h	h	h	a	h	a	a	a	a	h	a	h	h	a	h	h	a	a	h	h	a	h	a	a	h	h	a	h	h	a	h	h	a	a	h	h	a	h	a	a	a	a
m_0474	LG06_YI96	62.376	a	h	h	a	h	a	a	a	h	a	a	a	a	h	a	h	h	a	a	a	a	h	a	h	a	h	a	h	a	h	a	h	h	h	h	a	a	a	h	a	h	h	h	h	h	a	h
m_0475	LG06_YI96	63.075	a	h	h	h	h	a	a	a	h	a	h	h	h	h	a	h	a	a	h	a	a	h	h	a	a	h	a	h	h	a	h	h	a	a	h	a	a	h	h	a	a	h	a	h	h	h	h
m_0476	LG06_YI96	63.246	h	a	a	h	a	h	h	h	a	h	h	h	h	a	h	a	a	h	h	h	h	a	h	a	h	a	h	a	h	a	h	a	a	a	a	h	h	h	a	h	a	a	a	a	a	h	a
m_0477	LG06_YI96	63.418	a	h	h	h	h	a	a	a	h	a	h	h	h	h	a	h	a	a	h	a	a	h	h	a	a	h	a	h	h	a	h	h	a	a	h	a	a	h	h	a	a	h	a	h	h	h	h
m_0478	LG06_YI96	68.706	a	h	h	a	h	-	a	a	h	a	a	a	a	h	a	h	h	a	a	a	a	h	a	h	h	h	a	h	a	h	a	h	h	h	h	a	a	a	h	a	a	h	h	h	h	h	h
m_0479	LG06_YI96	72.182	h	a	a	h	a	h	h	h	a	h	h	h	h	a	h	a	a	h	h	h	h	a	h	a	a	a	h	a	h	a	h	a	a	a	a	a	h	h	a	h	h	a	a	a	a	h	a
m_0480	LG06_YI96	73.032	h	a	a	h	a	h	h	h	a	h	h	h	h	a	h	a	a	h	h	h	h	a	a	a	a	a	h	a	h	a	h	a	a	a	a	a	h	h	a	h	h	a	a	a	a	h	a
m_0481	LG06_YI96	74.743	h	a	a	h	a	h	h	h	a	h	h	h	h	a	h	a	a	h	h	h	h	a	a	a	a	a	h	a	h	a	h	a	a	a	a	a	h	h	a	h	h	a	a	a	a	a	a
m_0482	LG06_YI96	79.114	h	a	a	h	a	h	h	h	a	h	h	h	h	a	h	a	a	h	h	h	h	a	a	a	a	a	h	a	h	a	h	a	a	a	a	a	h	h	a	h	h	a	a	a	a	a	a
m_0483	LG06_YI96	80.825	h	a	a	h	a	a	h	h	a	h	h	h	h	a	h	a	a	h	h	h	h	a	a	a	a	a	h	a	h	a	h	a	a	a	a	a	h	h	a	h	h	a	a	a	a	a	a
m_0484	LG06_YI96	82.205	a	a	a	a	a	a	h	h	h	a	a	a	h	a	h	a	a	h	a	a	h	a	h	h	a	a	h	h	a	h	a	a	h	h	a	a	h	a	a	h	h	a	h	a	h	h	a
m_0485	LG06_YI96	82.547	a	h	h	a	h	h	a	a	h	a	a	a	a	h	a	h	h	a	a	a	a	h	h	h	h	h	a	h	a	h	a	h	h	h	h	h	a	a	h	a	a	h	h	h	h	h	h
m_0486	LG06_YI96	83.927	a	h	h	a	h	h	a	a	h	a	a	a	a	h	a	h	h	h	a	a	a	h	h	h	h	h	a	h	a	h	a	h	h	h	h	h	a	a	h	a	a	h	h	h	h	h	h
m_0487	LG06_YI96	84.269	h	a	a	h	a	a	h	h	a	h	h	h	h	a	h	a	a	a	h	h	h	a	a	a	a	a	h	a	h	a	h	a	a	a	a	a	h	h	a	h	h	a	a	a	a	a	a
m_0488	LG06_YI96	84.959	a	a	a	a	a	a	h	h	h	a	a	a	h	a	h	a	a	a	a	a	h	a	h	h	a	a	h	h	a	h	a	h	h	h	a	a	h	a	a	h	h	a	h	a	h	h	a
m_0489	LG06_YI96	85.704	h	a	a	h	a	a	h	h	a	h	h	h	h	a	h	a	a	a	h	h	h	a	a	a	a	a	h	a	h	a	h	a	a	a	a	a	h	h	a	h	h	a	a	a	a	a	a
m_0490	LG06_YI96	87.969	a	h	h	a	h	h	a	h	h	a	a	a	a	h	a	h	h	h	a	a	a	h	h	a	h	h	a	h	a	h	a	h	h	h	h	h	a	a	h	a	a	h	h	h	h	h	h
m_0491	LG06_YI96	88.714	h	a	a	h	a	a	h	a	a	h	h	a	h	a	h	a	a	a	h	h	h	a	a	h	a	a	h	a	h	a	h	a	a	a	a	a	h	h	a	h	h	a	a	a	a	a	a
m_0492	LG06_YI96	89.458	a	h	h	h	h	h	a	h	h	a	a	h	a	h	a	h	h	h	a	a	a	h	h	a	h	h	a	h	a	h	a	h	h	h	h	h	a	a	h	a	a	h	h	h	h	h	h
m_0493	LG06_YI96	90.203	a	h	h	h	h	h	a	h	h	a	a	h	a	h	a	h	h	h	a	a	a	h	h	a	h	h	a	h	a	h	a	h	h	h	h	h	a	a	h	a	a	h	h	h	h	h	h
m_0494	LG06_YI96	92.468	h	a	a	a	a	a	h	a	a	h	h	a	h	a	h	a	a	a	h	h	h	a	a	h	a	a	h	a	h	a	h	a	a	a	a	a	h	h	a	h	h	a	a	a	-	a	a
m_0495	LG06_YI96	93.968	a	h	h	h	h	h	a	h	h	a	a	h	a	h	a	h	h	h	a	a	a	h	h	a	h	h	a	h	a	h	a	h	h	h	h	h	a	a	h	a	a	h	h	h	h	h	h
m_0496	LG06_YI96	93.972	a	a	a	h	a	a	h	a	h	a	a	h	h	a	h	a	a	a	a	a	h	a	h	a	a	a	a	h	a	h	a	h	h	h	a	a	h	a	a	h	h	a	h	a	h	-	a
m_0497	LG06_YI96	95.18	h	a	a	a	a	a	h	a	a	h	h	a	h	a	h	a	a	a	h	h	h	a	a	h	a	a	h	a	h	a	h	a	a	a	a	a	h	h	a	h	h	a	a	a	a	a	a
m_0498	LG06_YI96	96.389	h	h	h	a	h	h	a	h	a	h	h	a	a	h	a	h	h	h	h	h	a	h	a	h	h	h	h	a	h	a	h	a	a	a	h	h	a	h	h	a	a	h	a	h	a	a	h
m_0499	LG06_YI96	97.421	a	a	a	h	a	-	h	a	h	a	a	h	h	a	h	h	a	a	a	a	h	h	h	a	a	a	a	h	a	h	a	h	h	h	a	a	h	a	a	h	h	a	h	a	-	-	a
m_0500	LG06_YI96	99.071	h	a	a	a	a	a	h	a	a	h	h	a	h	a	h	a	a	a	-	h	h	h	a	h	a	a	h	a	h	a	h	a	h	a	a	a	h	h	a	h	h	a	a	a	a	a	a
m_0501	LG06_YI96	100.721	h	a	a	a	a	a	h	a	a	h	h	a	h	a	h	a	h	a	h	h	h	h	a	h	a	a	h	a	h	a	h	a	h	a	a	a	h	h	a	h	h	a	a	a	a	a	a
m_0502	LG06_YI96	102.371	a	a	a	h	a	a	h	a	h	a	a	a	h	a	h	h	h	h	h	a	h	h	h	a	a	a	a	h	a	h	a	h	a	h	a	a	h	a	a	h	h	a	h	h	h	h	a
m_0503	LG06_YI96	103.757	h	a	a	a	a	a	h	a	a	h	h	a	h	a	h	a	h	a	h	h	h	h	a	h	a	h	h	a	h	a	h	a	h	a	a	a	h	h	a	h	h	a	a	a	a	a	a
m_0504	LG06_YI96	104.445	a	a	a	h	a	a	h	a	h	a	a	a	h	a	h	a	h	h	h	a	h	h	h	a	a	h	a	h	a	h	a	h	a	h	a	a	h	h	a	h	h	a	h	h	h	h	a
m_0505	LG06_YI96	104.848	a	a	a	h	a	-	h	a	h	a	a	a	h	a	h	a	h	h	h	a	h	h	h	a	a	h	a	h	a	h	a	h	a	h	a	a	h	h	a	h	h	a	h	h	h	-	a
m_0506	LG06_YI96	108.156	h	a	h	a	a	a	h	a	a	h	h	a	h	a	h	h	h	a	h	h	h	h	a	h	a	h	h	a	h	a	h	a	h	a	a	a	h	h	a	h	h	a	a	h	a	h	a
m_0507	LG06_YI96	110.974	a	h	a	h	h	h	a	h	h	a	a	h	a	h	a	a	a	h	a	a	h	a	h	a	h	a	a	h	a	a	h	h	a	h	h	h	a	a	h	a	a	h	a	a	h	a	h
m_0508	LG06_YI96	111.522	h	h	a	a	a	h	a	h	a	h	h	h	a	h	a	h	a	a	a	h	h	a	a	h	h	a	h	a	h	h	a	a	h	h	h	h	a	a	h	a	a	h	h	h	a	h	a
m_0509	LG06_YI96	111.865	a	h	a	h	h	h	a	h	h	a	a	h	a	h	a	a	a	h	a	a	h	a	h	a	h	a	a	h	a	a	h	h	a	a	h	h	a	a	h	a	a	h	a	a	h	a	h
m_0510	LG06_YI96	112.207	a	h	a	h	h	h	a	h	h	a	a	h	a	h	a	a	a	h	a	a	h	a	h	a	h	a	a	h	a	a	h	h	a	a	h	h	a	a	h	a	a	h	a	a	h	a	h
m_0511	LG06_YI96	112.549	a	h	a	h	h	h	a	h	h	a	a	h	a	h	a	a	a	h	a	a	h	a	h	a	h	a	a	h	a	a	h	h	a	a	h	h	a	a	h	a	a	h	a	a	h	a	h
m_0512	LG06_YI96	112.892	a	a	h	h	h	a	h	a	h	a	a	a	h	a	h	a	h	h	h	a	h	h	h	a	a	h	a	h	a	a	h	h	a	a	a	a	h	h	a	h	h	a	a	a	h	a	h
m_0513	LG06_YI96	114.271	a	h	a	h	h	h	a	h	h	a	a	h	a	h	a	a	a	h	a	a	h	a	h	a	h	a	a	h	a	a	h	h	a	a	h	h	a	a	h	a	a	h	a	a	h	a	h
m_0514	LG07_YI96	0	a	a	a	h	h	h	h	a	h	a	a	h	a	a	a	h	a	a	h	a	a	a	h	h	a	a	h	h	h	a	a	h	h	h	a	a	h	a	h	a	h	a	a	h	a	a	h
m_0515	LG07_YI96	1.388	h	h	a	h	h	h	h	a	h	h	a	h	h	h	h	h	a	h	a	h	h	h	a	h	h	a	h	h	a	h	a	h	a	a	h	h	a	a	a	a	a	a	h	h	a	h	a
m_0516	LG07_YI96	2.076	a	a	a	h	h	-	h	a	h	a	a	h	a	a	a	h	a	a	h	a	a	a	h	h	h	a	h	h	h	a	a	h	h	h	a	a	a	a	h	a	h	a	a	h	a	-	h
m_0517	LG07_YI96	7.869	h	h	h	a	a	a	a	h	a	h	h	a	h	h	h	a	h	h	a	h	h	h	a	a	a	h	a	a	a	h	h	a	a	a	h	h	h	h	a	h	a	h	h	a	h	h	a
m_0518	LG07_YI96	9.957	a	a	a	h	h	h	h	a	h	a	a	h	a	a	a	h	a	a	h	a	a	a	h	h	h	a	h	h	h	a	a	h	h	h	a	a	a	a	h	a	h	a	a	h	a	a	h
m_0519	LG07_YI96	10.76	h	h	a	h	h	h	h	a	h	h	a	h	h	h	h	h	a	h	a	h	h	h	a	h	h	a	h	h	h	h	a	h	a	a	h	h	a	a	a	a	a	a	h	h	a	h	a
m_0520	LG07_YI96	17.514	a	a	h	a	a	a	a	h	h	a	h	a	a	a	a	a	h	a	h	a	a	a	h	a	a	h	a	a	a	a	h	a	h	h	a	a	h	h	h	h	a	h	a	a	h	h	h
m_0521	LG07_YI96	19.151	h	a	h	a	a	a	a	h	h	h	h	h	h	h	h	a	h	h	a	h	h	h	a	a	a	h	a	h	h	a	h	a	a	a	h	h	h	h	a	h	h	h	h	a	h	h	a
m_0522	LG07_YI96	21.679	h	a	h	a	a	-	a	h	h	h	h	h	h	h	h	a	h	h	a	h	h	h	a	a	a	h	a	h	h	a	h	a	a	a	h	h	h	h	h	h	h	h	h	a	h	a	a
m_0523	LG07_YI96	25.907	a	h	h	h	h	a	h	a	h	a	a	a	a	a	a	h	a	a	h	a	a	a	h	h	h	a	h	a	h	h	a	h	a	h	a	a	a	a	a	a	a	a	a	h	a	a	h
m_0524	LG07_YI96	27.287	a	h	h	h	h	a	a	a	h	a	a	a	a	a	a	h	a	a	h	a	a	a	h	h	h	a	h	a	h	h	a	h	a	h	a	a	a	a	a	a	a	a	a	h	a	a	h
m_0525	LG07_YI96	30.134	a	a	a	a	a	h	a	h	h	a	a	a	a	a	a	h	h	a	h	a	a	a	h	a	a	h	a	a	a	a	h	a	a	h	a	a	h	h	h	h	a	h	a	a	h	h	h
m_0526	LG07_YI96	32.018	h	h	h	h	h	a	h	a	a	h	h	h	h	h	h	a	a	h	a	h	h	h	a	h	h	a	h	h	h	h	a	h	h	a	h	h	a	a	a	a	h	a	h	h	a	a	a
m_0527	LG07_YI96	32.954	a	a	a	a	a	-	a	h	h	a	a	a	a	a	a	h	h	a	h	a	a	a	h	a	a	h	a	a	a	a	-	a	a	h	a	a	h	h	h	h	a	h	a	a	h	h	h
m_0528	LG07_YI96	33.327	h	h	h	h	h	a	h	a	a	h	h	h	h	h	h	a	a	h	a	h	h	h	a	h	h	a	h	h	h	h	a	h	h	a	h	h	a	a	a	a	h	a	h	h	a	a	a
m_0529	LG07_YI96	33.7	h	a	a	a	a	a	h	h	a	h	a	h	h	h	h	h	-	a	h	h	h	a	a	a	a	h	a	h	a	a	h	a	h	a	h	h	-	h	h	h	h	a	h	a	h	h	a
m_0530	LG07_YI96	34.221	h	h	h	h	h	-	h	a	a	h	h	h	h	h	h	a	a	h	a	h	h	h	a	h	h	a	h	h	h	h	a	h	h	a	h	h	a	a	a	a	h	a	h	h	a	a	a
m_0531	LG07_YI96	34.741	h	a	a	a	a	a	h	a	a	h	a	h	h	h	h	h	h	a	a	h	h	a	a	a	a	h	a	h	a	a	h	a	h	a	h	h	h	h	h	h	h	a	h	a	h	h	a
m_0532	LG07_YI96	35.084	h	h	h	h	h	a	h	a	a	h	h	h	h	h	h	a	a	h	a	h	h	h	a	h	h	a	h	h	h	h	a	h	h	a	h	h	a	a	a	a	h	a	h	h	a	a	a
m_0533	LG07_YI96	35.426	a	a	a	a	a	h	a	h	h	a	a	a	a	a	a	h	h	a	h	a	a	a	h	a	a	h	a	a	a	a	h	a	a	h	a	a	h	h	h	h	a	h	a	a	h	h	h
m_0534	LG07_YI96	36.825	a	a	a	a	a	-	a	h	h	a	a	a	a	a	a	h	h	a	h	a	a	a	h	a	a	h	a	a	a	h	h	a	a	h	a	a	h	h	h	h	a	h	a	a	h	-	h
m_0535	LG07_YI96	37.867	h	h	h	h	h	a	h	a	a	a	h	h	h	h	h	a	a	h	a	h	h	h	a	h	h	a	h	h	h	a	a	h	h	a	a	h	a	a	a	a	h	a	h	h	a	a	a
m_0536	LG07_YI96	38.909	a	a	a	a	a	h	a	h	h	h	a	a	a	h	h	h	h	a	h	a	a	a	h	a	a	h	a	a	a	h	h	a	a	h	h	a	h	h	h	h	a	h	a	a	h	h	h
m_0537	LG07_YI96	39.599	h	a	h	h	h	a	h	a	a	a	h	h	h	a	a	a	a	h	a	h	h	h	a	h	h	a	h	h	h	a	a	h	h	a	a	h	a	a	a	a	h	a	h	h	h	a	a
m_0538	LG07_YI96	42.176	h	a	h	h	h	a	h	a	a	a	h	h	h	a	a	a	a	h	a	h	h	h	a	h	h	a	a	h	h	a	a	h	h	a	a	a	a	a	a	a	h	a	h	h	h	a	a
m_0539	LG07_YI96	42.808	a	h	a	a	a	h	a	h	h	h	a	a	a	h	h	h	h	a	h	a	a	a	h	a	a	h	h	a	a	h	h	a	a	h	h	h	h	h	h	h	a	h	a	a	a	h	h
m_0540	LG07_YI96	43.439	h	a	h	h	h	a	h	a	a	a	h	h	h	a	a	a	a	h	a	h	h	h	a	h	h	a	a	h	h	a	a	h	h	a	a	a	a	a	a	a	h	h	h	h	h	a	a
m_0541	LG07_YI96	44.709	a	h	a	a	a	h	a	h	h	h	a	a	a	h	h	h	h	a	h	a	a	a	h	a	a	h	h	a	a	h	h	a	a	h	h	h	h	h	h	h	a	a	a	a	a	h	h
m_0542	LG07_YI96	45.34	a	h	a	a	a	h	a	h	h	h	a	a	a	h	h	h	h	a	h	a	a	a	h	a	a	h	h	a	a	h	h	a	a	h	h	h	h	h	h	h	a	a	a	a	a	h	h
m_0543	LG07_YI96	52.077	a	h	a	a	a	h	a	a	a	h	a	a	a	h	h	h	h	a	h	a	a	a	h	a	a	h	h	a	a	h	h	a	a	h	h	h	h	h	h	a	a	a	a	a	a	h	h
m_0544	LG07_YI96	53.348	h	a	h	h	h	a	h	h	h	a	h	h	h	a	a	a	a	h	a	h	h	a	a	h	h	a	a	h	h	a	a	h	h	a	a	a	a	a	a	h	h	h	h	h	h	a	a
m_0545	LG07_YI96	55.926	h	a	h	h	h	a	h	h	h	a	h	h	h	a	a	a	a	h	a	h	h	a	a	h	h	a	a	h	a	a	a	a	h	a	a	a	a	h	a	h	h	h	h	h	h	a	a
m_0546	LG07_YI96	56.557	a	h	a	a	a	h	a	a	a	h	a	a	a	h	h	h	h	a	h	a	a	h	h	a	a	h	h	a	h	h	h	h	a	h	h	h	h	a	h	a	a	a	a	a	a	h	h
m_0547	LG07_YI96	59.135	h	a	h	h	h	a	h	h	h	a	h	h	h	a	a	a	a	a	a	h	h	a	a	h	h	a	a	h	a	a	a	a	h	a	a	a	a	h	a	h	h	h	h	h	h	a	a
m_0548	LG07_YI96	61.116	a	a	h	h	h	h	a	a	a	h	h	a	a	h	h	h	a	a	h	a	a	h	h	h	h	h	a	a	a	a	a	a	h	h	h	h	a	a	a	a	a	a	a	a	h	a	a
m_0549	LG07_YI96	62.776	h	a	h	h	h	a	h	h	h	a	h	h	h	a	a	a	a	a	a	h	h	a	a	h	h	a	a	h	a	a	a	a	h	a	a	a	a	h	a	h	h	h	h	h	h	a	a
m_0550	LG07_YI96	63.908	h	a	h	h	h	a	h	h	h	a	h	h	h	a	a	a	a	a	a	h	h	a	a	h	h	a	a	h	a	a	a	a	h	a	a	a	a	h	a	h	h	h	h	h	h	a	a
m_0551	LG07_YI96	71.28	a	h	a	a	a	h	a	a	a	h	a	a	a	h	h	h	h	h	h	a	a	h	h	a	a	h	h	a	h	h	h	h	a	h	h	h	h	a	h	a	a	a	a	a	a	h	h
m_0552	LG07_YI96	73.704	h	a	h	a	h	h	a	a	h	a	h	a	a	h	h	h	a	a	h	a	a	h	a	h	h	h	h	a	a	a	a	a	h	a	h	h	a	a	a	a	a	a	a	a	h	a	a
m_0553	LG07_YI96	73.875	a	h	a	a	a	h	a	a	a	h	a	a	a	h	h	h	h	h	h	a	a	h	h	a	a	h	h	a	h	h	h	h	a	h	h	h	h	a	h	a	a	a	a	a	a	h	h
m_0554	LG07_YI96	74.046	h	a	h	a	h	h	a	a	h	a	h	a	a	h	h	h	a	a	h	a	a	h	a	h	h	h	h	a	a	a	a	a	h	a	h	h	a	a	a	a	a	a	a	a	h	a	a
m_0555	LG07_YI96	74.389	h	a	h	h	h	a	h	h	h	a	h	h	h	a	a	a	a	a	a	h	h	a	a	h	h	a	a	h	a	a	a	a	h	a	a	a	a	h	a	h	h	h	h	h	h	a	a
m_0556	LG07_YI96	75.074	h	a	h	a	h	h	a	a	h	a	h	a	a	h	h	h	a	a	h	a	a	h	a	h	h	h	h	a	h	a	a	a	h	a	h	h	a	a	a	a	a	a	a	a	h	a	a
m_0557	LG07_YI96	75.759	h	a	h	a	h	h	a	a	h	a	h	a	a	h	h	h	a	a	a	a	a	h	a	h	h	h	h	a	h	a	a	a	h	a	h	h	a	a	a	a	a	a	a	a	h	a	a
m_0558	LG07_YI96	78.603	a	h	a	h	a	a	a	h	a	h	a	h	a	a	h	a	h	h	h	a	h	a	h	a	a	a	a	h	a	h	h	h	a	h	a	a	h	h	h	h	h	h	h	h	a	h	h
m_0559	LG07_YI96	80.69	h	a	a	a	h	h	h	a	h	a	h	a	h	h	a	h	a	a	a	h	a	h	a	h	h	h	h	a	h	a	a	a	h	a	h	h	a	a	a	a	a	a	a	a	h	a	a
m_0560	LG07_YI96	82.077	a	h	h	a	a	h	a	a	a	h	a	a	a	h	h	h	a	h	h	a	a	h	h	a	a	h	h	a	h	h	a	h	a	h	h	h	h	a	h	a	a	a	a	a	a	h	h
m_0561	LG07_YI96	82.764	h	a	a	a	h	h	h	a	h	a	h	a	h	h	a	h	h	a	a	h	a	h	a	h	h	h	h	a	h	a	h	a	h	a	h	h	a	a	a	a	a	h	a	a	h	a	a
m_0562	LG07_YI96	83.382	h	a	a	h	h	a	h	h	h	a	h	h	h	a	a	a	h	a	a	h	h	a	a	h	h	a	a	h	a	a	h	a	h	a	a	a	a	h	h	h	h	a	h	h	h	a	a
m_0563	LG07_YI96	85.905	a	h	h	h	a	a	a	h	a	h	a	h	a	a	h	a	a	h	h	h	h	a	h	a	a	a	a	h	h	h	a	h	a	h	a	a	h	h	a	h	h	a	h	h	a	h	h
m_0564	LG07_YI96	87.993	h	a	a	a	h	a	h	h	h	a	h	h	h	a	a	a	h	a	a	a	h	a	a	a	h	a	a	h	h	a	h	a	h	a	a	a	a	h	h	h	h	a	h	h	h	a	a
m_0565	LG07_YI96	88.912	a	h	h	h	a	h	a	a	a	h	a	a	a	h	h	h	a	h	h	h	a	h	h	h	a	h	h	a	a	h	a	h	a	a	h	h	h	a	a	a	a	h	a	a	a	h	h
m_0566	LG07_YI96	89.368	h	a	a	a	h	a	h	h	h	a	h	h	h	a	a	a	h	a	a	a	h	a	a	a	h	a	a	h	h	a	h	a	h	h	a	a	a	h	h	h	h	a	h	h	h	a	a
m_0567	LG07_YI96	90.752	h	a	a	a	h	a	h	h	h	a	h	h	h	a	a	a	h	a	a	a	h	h	a	a	h	a	a	h	h	a	h	a	h	h	a	a	a	h	h	h	h	a	h	h	h	a	a
m_0568	LG07_YI96	91.44	h	a	a	a	h	a	h	h	h	a	h	h	h	a	a	a	h	a	a	a	h	h	a	a	h	a	a	h	h	a	h	h	h	h	a	a	a	h	h	h	h	a	h	h	h	-	a
m_0569	LG07_YI96	92.127	a	h	h	a	a	a	a	h	a	h	a	h	a	a	h	a	a	h	h	h	h	h	h	h	a	a	h	h	h	h	a	a	a	a	a	a	h	h	a	h	h	a	h	h	a	h	h
m_0570	LG07_YI96	92.812	h	a	a	a	h	a	h	h	h	a	h	h	h	a	a	a	h	a	a	a	h	h	a	a	h	a	h	h	h	a	h	h	h	h	a	a	a	h	h	h	h	a	h	h	h	a	a
m_0571	LG07_YI96	94.196	a	h	h	a	a	a	a	h	a	h	a	h	a	a	h	a	a	h	h	h	h	h	h	h	a	a	h	h	h	h	a	a	a	a	a	a	h	h	a	h	h	a	h	a	a	h	h
m_0572	LG07_YI96	94.884	h	a	a	a	h	a	h	h	h	a	h	h	h	a	a	a	h	a	a	a	h	h	a	a	h	a	h	h	h	a	h	h	h	h	a	a	a	h	h	h	h	a	h	h	h	a	a
m_0573	LG07_YI96	96.27	h	a	a	a	h	a	h	h	h	a	h	h	h	a	a	a	h	a	a	a	h	h	a	a	h	a	h	h	h	a	h	h	h	h	a	a	a	h	h	h	h	a	h	h	h	a	a
m_0574	LG07_YI96	98.002	a	h	h	a	a	a	a	h	a	h	a	h	a	a	h	a	a	a	h	h	h	h	h	h	a	a	h	h	h	h	a	a	a	a	h	a	h	h	a	h	h	a	h	a	a	h	h
m_0575	LG07_YI96	99.401	a	a	a	h	h	h	h	a	h	a	h	a	h	h	a	h	h	h	a	a	a	a	h	a	h	h	a	a	a	a	h	h	h	h	a	h	a	a	h	a	a	h	a	h	h	a	a
m_0576	LG07_YI96	101.489	a	a	a	h	h	h	h	h	h	a	h	h	h	h	h	h	h	h	a	a	h	h	h	a	h	h	h	h	h	a	h	h	h	h	h	h	a	h	h	h	h	h	h	h	h	a	a
m_0577	LG07_YI96	101.832	a	a	a	h	h	h	h	a	h	a	h	a	h	h	h	h	h	h	a	a	a	a	h	a	h	h	a	a	a	a	h	h	h	h	a	h	a	a	h	a	a	h	a	h	h	a	a
m_0578	LG07_YI96	103.92	a	a	a	a	h	a	h	h	h	a	h	h	h	a	h	a	h	a	a	a	h	h	h	a	h	a	h	h	h	a	h	h	a	h	h	a	a	h	h	h	h	a	h	h	h	a	a
m_0579	LG07_YI96	106.241	a	a	a	a	h	a	h	h	h	a	h	h	h	a	h	a	h	a	a	a	h	h	h	a	h	h	h	h	h	a	h	h	a	h	h	a	a	h	h	h	h	a	h	h	h	a	a
m_0580	LG07_YI96	107.384	a	a	a	a	h	a	h	h	h	a	h	h	h	a	h	a	h	a	a	a	h	h	h	a	h	h	h	h	h	a	h	h	a	h	h	a	a	h	h	h	h	a	h	h	h	a	a
m_0581	LG07_YI96	108.528	a	a	a	a	h	a	h	h	h	a	h	h	h	a	h	a	h	a	a	a	h	h	h	a	h	h	h	h	h	a	h	h	a	h	h	a	a	h	h	h	h	a	h	h	h	a	a
m_0582	LG07_YI96	109.672	h	h	h	h	a	h	a	a	a	h	a	a	a	h	a	h	a	h	h	h	a	a	a	h	a	a	a	a	a	h	a	a	h	a	a	h	h	a	a	a	a	h	a	a	a	h	h
m_0583	LG07_YI96	110.24	h	h	h	h	a	h	a	a	a	h	a	a	a	h	a	h	a	h	h	h	a	a	a	h	a	a	a	a	a	h	a	a	h	a	a	h	h	h	a	a	a	h	a	a	a	h	h
m_0584	LG07_YI96	110.808	h	h	h	h	a	h	a	a	a	h	a	a	a	h	a	h	a	h	h	h	a	a	a	h	a	a	a	a	a	h	a	a	h	a	a	h	h	h	a	a	a	h	a	a	a	h	h
m_0585	LG07_YI96	113.128	a	h	h	a	a	h	a	a	a	h	a	h	a	a	a	a	a	a	h	h	h	h	h	h	a	h	h	h	h	h	a	a	h	a	h	a	h	h	a	h	h	h	h	a	a	h	a
m_0586	LG07_YI96	113.473	h	h	h	h	a	h	a	a	a	h	a	a	a	h	a	h	a	h	h	h	a	a	a	h	a	a	a	a	a	h	a	a	h	a	a	h	h	h	a	a	a	h	a	a	a	h	a
m_0587	LG07_YI96	113.818	a	h	h	a	a	h	a	a	h	h	a	h	a	a	-	a	a	a	h	h	h	h	h	h	a	h	h	h	h	h	a	a	h	a	h	a	h	h	a	h	h	h	h	a	a	h	a
m_0588	LG07_YI96	115.922	h	a	a	h	h	a	h	h	a	a	h	a	h	h	h	h	h	h	h	a	a	a	a	a	h	a	a	a	a	a	h	h	a	h	a	h	a	a	h	a	h	a	a	h	h	a	a
m_0589	LG07_YI96	116.729	a	a	a	a	h	a	h	h	h	a	h	h	h	a	h	a	h	a	h	a	h	h	h	a	h	h	h	h	h	a	h	h	a	h	h	a	a	a	h	h	h	a	h	h	h	a	h
m_0590	LG07_YI96	118.353	a	h	h	a	a	h	a	a	h	h	a	h	a	a	a	a	a	a	a	h	h	h	h	h	a	h	h	h	a	h	a	a	h	a	h	a	h	h	a	h	a	h	h	a	a	h	h
m_0591	LG07_YI96	119.038	a	h	h	a	a	h	a	h	h	h	a	h	a	a	a	a	a	a	a	h	h	h	h	h	a	h	h	h	a	h	a	a	h	a	h	a	h	h	a	h	a	h	h	a	a	h	h
m_0592	LG07_YI96	120.07	h	a	a	h	h	a	h	h	a	a	h	a	h	h	h	h	h	h	h	a	a	a	a	a	h	a	a	a	a	a	h	h	a	h	a	h	a	a	h	a	h	a	a	h	h	a	a
m_0593	LG07_YI96	124.326	h	a	a	h	h	a	h	h	a	a	h	a	h	h	h	h	h	h	h	a	a	a	a	a	h	a	a	a	a	a	h	h	a	h	a	h	a	a	h	a	h	a	a	h	h	a	a
m_0594	LG07_YI96	124.333	h	h	h	h	-	h	a	a	a	h	a	a	a	h	a	h	a	h	-	h	a	a	a	h	a	a	a	a	a	h	a	a	h	a	a	h	h	h	a	a	a	h	a	a	h	h	a
m_0595	LG07_YI96	124.676	h	a	a	h	h	h	h	h	a	a	h	a	h	h	h	h	h	h	h	a	a	a	a	a	h	a	a	a	a	a	h	h	a	h	a	h	a	a	h	a	h	a	a	h	h	-	a
m_0596	LG08_YI96	0	h	a	h	h	h	a	h	h	h	a	h	h	h	a	h	a	a	a	a	a	a	a	h	a	h	h	h	h	a	h	h	a	a	a	h	h	a	a	h	a	h	a	a	a	h	h	h
m_0597	LG08_YI96	0.573	h	a	a	h	h	-	h	a	h	h	a	a	a	a	h	h	a	h	a	a	h	h	h	a	h	h	h	a	a	h	a	h	h	h	a	h	a	h	a	a	a	a	h	a	a	-	h
m_0598	LG08_YI96	1.733	h	a	h	h	h	a	h	h	h	a	h	h	h	a	h	a	a	a	a	a	a	a	h	a	h	h	h	h	a	h	h	a	a	a	h	h	a	h	h	a	h	a	a	a	h	a	h
m_0599	LG08_YI96	2.273	a	h	h	a	a	h	a	h	a	a	h	h	h	h	a	a	h	a	h	h	a	a	a	h	a	a	a	h	h	a	h	a	a	a	h	a	h	h	h	h	h	h	a	h	h	a	a
m_0600	LG08_YI96	3.915	h	a	a	h	h	a	h	a	h	h	a	a	a	a	h	h	a	h	a	a	h	h	h	a	h	h	h	a	a	h	a	h	h	h	a	h	a	a	a	a	a	a	h	a	a	h	h
m_0601	LG08_YI96	5.558	a	h	a	a	a	h	a	a	a	h	a	a	a	h	a	h	h	a	h	h	h	h	a	h	a	a	a	a	h	a	a	h	h	h	a	a	h	a	h	h	a	h	h	h	a	h	a
m_0602	LG08_YI96	9.865	a	h	h	a	a	h	a	h	a	a	h	h	h	h	a	h	h	a	h	h	a	a	a	h	a	h	a	h	h	a	h	a	a	a	h	a	h	h	h	h	h	h	a	h	h	a	a
m_0603	LG08_YI96	10.55	h	a	a	h	h	a	h	a	h	h	a	a	a	a	h	a	a	h	a	a	h	h	h	a	h	a	h	a	a	h	a	h	h	h	a	h	a	a	a	a	a	a	h	a	a	h	h
m_0604	LG08_YI96	10.893	a	h	a	a	a	h	a	h	a	h	a	a	a	h	a	a	h	a	h	h	h	h	a	h	a	h	a	a	h	a	h	h	h	h	a	a	h	a	h	h	h	h	a	a	a	h	a
m_0605	LG08_YI96	12.103	a	h	h	a	a	h	a	h	a	a	h	h	h	h	a	h	h	a	h	h	a	a	a	h	a	h	a	h	h	a	h	a	a	a	h	a	h	h	h	h	h	h	a	h	h	a	a
m_0606	LG08_YI96	13.314	h	a	h	h	h	a	h	a	h	a	h	h	h	a	h	h	a	h	a	a	a	a	h	a	h	a	h	h	a	h	a	a	a	a	h	h	a	h	a	a	a	a	h	h	h	a	h
m_0607	LG08_YI96	13.999	a	h	h	a	a	h	a	h	a	a	h	h	h	h	a	h	h	a	h	h	a	a	a	h	a	h	a	h	h	a	h	a	a	a	h	a	h	h	h	h	h	h	h	h	h	a	a
m_0608	LG08_YI96	14.684	h	a	h	h	h	h	h	a	h	a	h	a	h	a	h	h	a	h	a	a	a	a	h	a	h	a	h	h	a	h	a	a	a	a	h	h	a	h	a	a	a	a	a	h	h	-	h
m_0609	LG08_YI96	16.068	a	h	a	a	a	a	a	h	a	h	a	h	a	h	a	a	h	a	h	h	h	h	a	h	a	h	a	a	h	a	h	h	h	h	a	a	h	a	a	h	h	h	h	a	a	h	a
m_0610	LG08_YI96	17.222	h	a	a	h	h	h	h	a	h	h	a	a	a	a	h	a	a	h	a	a	h	h	h	a	h	a	h	a	a	h	a	h	h	h	a	h	a	a	h	a	a	a	a	a	a	h	h
m_0611	LG08_YI96	21.392	a	h	h	h	h	h	h	a	h	a	h	a	h	a	h	h	a	h	a	a	a	a	h	a	h	a	h	h	a	h	a	a	h	a	h	h	a	h	h	h	a	a	a	h	h	a	h
m_0612	LG08_YI96	22.077	a	h	h	h	h	h	h	a	h	a	h	a	h	a	h	h	a	h	h	a	a	a	h	a	h	a	h	h	a	h	a	a	h	a	h	h	a	h	h	h	a	a	a	h	h	a	h
m_0613	LG08_YI96	22.944	a	a	a	h	h	h	h	a	h	h	a	a	a	a	h	a	a	h	a	a	h	h	h	a	h	a	h	a	a	h	a	h	a	h	a	h	a	a	h	a	a	a	a	h	a	h	h
m_0614	LG08_YI96	23.806	a	h	h	h	h	h	h	a	h	a	h	a	h	a	h	h	a	h	h	a	a	a	h	a	h	a	h	h	a	h	a	a	h	a	h	h	a	h	h	h	a	a	a	a	h	a	h
m_0615	LG08_YI96	24.44	a	a	a	h	h	h	h	a	h	h	a	a	a	a	h	a	a	h	a	a	h	h	h	a	h	a	h	a	a	h	a	h	a	h	a	h	-	a	h	a	a	a	a	h	a	h	h
m_0616	LG08_YI96	25.075	h	h	h	a	a	a	a	h	a	a	h	h	h	h	a	h	h	a	h	h	a	a	a	h	a	h	a	h	h	a	h	a	h	a	a	a	h	h	a	h	h	h	h	a	h	a	a
m_0617	LG08_YI96	26.352	a	a	a	h	h	h	h	a	h	h	a	a	a	a	h	a	a	h	a	a	h	h	h	a	h	a	h	a	a	h	a	h	a	h	h	h	a	a	h	a	a	a	a	h	a	h	h
m_0618	LG08_YI96	27.639	a	h	h	h	h	-	h	a	h	a	a	a	h	a	h	h	a	h	h	a	a	a	h	a	h	a	h	a	a	h	a	a	h	a	a	a	a	h	h	h	a	a	a	a	h	-	h
m_0619	LG08_YI96	34.782	h	h	a	a	a	a	a	h	a	h	h	h	a	h	a	a	h	a	a	h	h	h	a	h	a	h	a	h	h	a	h	h	a	a	h	h	h	a	a	a	h	h	h	h	a	h	h
m_0620	LG08_YI96	39.069	h	h	a	-	a	a	a	h	a	h	h	h	a	h	-	a	h	a	a	h	h	h	a	h	a	a	a	h	h	a	h	h	a	a	h	h	h	a	a	a	h	h	h	h	a	h	h
m_0621	LG08_YI96	41.756	a	h	a	h	h	h	h	a	h	h	a	a	a	a	h	a	a	h	a	a	h	h	h	a	h	a	h	h	a	h	a	h	a	a	h	h	a	a	h	a	a	a	a	h	a	h	a
m_0622	LG08_YI96	43.136	a	h	a	h	h	h	h	a	h	h	a	a	a	a	h	a	a	h	a	a	h	h	h	a	h	a	h	h	a	h	a	h	a	a	h	h	a	a	h	a	a	a	a	h	a	h	a
m_0623	LG08_YI96	44.867	h	h	a	h	a	a	a	h	a	h	h	h	a	a	a	a	h	a	a	h	h	h	a	h	h	a	a	h	h	a	h	h	a	h	h	h	h	a	a	a	h	h	h	h	a	h	h
m_0624	LG08_YI96	46.253	h	-	a	h	h	h	h	h	h	h	h	h	a	a	h	a	h	h	a	h	h	h	-	h	h	a	h	h	h	h	h	h	a	h	h	-	h	a	h	a	h	h	h	h	a	h	h
m_0625	LG08_YI96	49.058	h	h	a	h	a	a	a	h	a	a	h	h	a	a	a	a	h	a	a	h	h	h	a	h	h	a	a	h	a	a	h	h	a	h	h	h	h	a	a	a	h	h	h	h	a	a	h
m_0626	LG08_YI96	49.229	a	h	a	h	h	h	h	a	h	h	a	a	a	a	h	a	a	h	a	a	h	h	h	a	h	a	h	h	h	h	a	h	a	a	h	h	-	a	h	a	a	a	a	h	a	h	a
m_0627	LG08_YI96	49.401	h	h	a	h	a	a	a	h	a	a	h	h	a	a	a	a	h	a	a	h	h	a	a	h	h	a	a	h	a	a	h	h	a	h	h	h	h	a	a	a	h	h	h	h	a	a	h
m_0628	LG08_YI96	51.142	a	h	a	h	h	h	h	a	h	h	a	a	a	a	h	a	a	h	a	a	h	h	h	a	h	a	h	h	h	h	a	h	a	a	h	h	a	a	h	h	a	a	a	h	a	h	a
m_0629	LG08_YI96	51.656	a	h	a	h	h	h	h	a	h	h	a	a	a	a	h	a	a	h	a	a	h	h	h	a	h	a	h	h	h	h	a	h	a	a	h	h	a	a	h	h	a	a	a	h	a	h	a
m_0630	LG08_YI96	52.17	h	h	a	h	a	a	a	h	a	a	h	h	a	a	a	a	h	a	a	h	h	a	a	h	h	a	a	h	a	h	a	h	a	h	h	h	h	a	a	h	h	h	h	h	a	a	h
m_0631	LG08_YI96	52.341	a	h	a	h	h	h	h	a	h	h	a	a	a	a	h	a	a	h	a	a	h	h	h	a	h	a	h	h	h	h	a	h	a	a	h	h	a	a	h	h	a	a	a	h	a	h	a
m_0632	LG08_YI96	52.512	a	h	a	h	h	h	h	a	h	h	a	a	a	a	h	a	a	h	a	a	h	h	h	a	h	a	h	h	h	h	a	h	a	a	h	h	a	a	h	h	a	a	a	h	a	h	a
m_0633	LG08_YI96	52.855	a	h	a	h	h	h	h	a	h	h	a	a	a	a	h	a	a	h	a	a	h	h	h	a	h	a	h	h	h	h	a	h	a	a	h	h	a	a	h	h	a	a	a	h	a	h	a
m_0634	LG08_YI96	53.539	a	h	a	h	h	h	h	a	h	h	a	a	a	a	h	a	a	a	a	a	h	h	h	a	h	a	h	h	h	h	a	h	a	a	h	h	a	a	h	h	a	a	a	h	a	h	a
m_0635	LG08_YI96	53.711	a	h	a	h	h	h	h	a	h	h	a	a	a	a	h	a	a	a	a	a	h	h	h	a	h	a	h	h	h	h	a	h	a	a	h	h	a	a	h	h	a	a	a	h	a	h	a
m_0636	LG08_YI96	53.882	h	h	a	h	a	a	a	h	a	a	h	h	a	a	a	a	h	h	a	h	h	a	a	h	h	a	a	h	a	h	a	h	a	h	h	h	h	a	a	h	h	h	h	a	a	a	h
m_0637	LG08_YI96	54.8	a	h	a	h	h	h	h	a	h	h	a	a	a	a	h	a	a	a	a	a	h	h	h	a	h	a	h	h	h	h	a	h	h	a	h	h	a	a	h	h	a	a	a	h	a	h	a
m_0638	LG08_YI96	55.257	h	h	a	h	h	a	a	h	a	a	h	h	a	a	a	a	h	h	a	h	h	a	a	h	h	a	a	h	a	h	a	h	h	h	h	h	h	a	a	h	h	h	h	a	a	a	h
m_0639	LG08_YI96	55.946	h	h	a	h	h	a	a	h	a	a	h	h	a	a	a	a	h	h	a	h	h	a	a	h	h	a	a	h	a	h	a	h	h	h	h	h	h	a	a	h	h	h	h	a	a	a	h
m_0640	LG08_YI96	57.218	a	h	a	h	h	h	h	a	h	h	a	a	a	a	h	a	a	a	a	a	h	h	h	a	h	a	h	h	h	h	a	h	h	a	h	h	a	a	h	h	a	a	a	h	a	h	a
m_0641	LG08_YI96	64.11	h	h	h	h	h	a	a	h	a	a	h	h	h	a	a	a	h	h	h	h	h	a	a	h	h	a	a	h	a	h	a	h	h	h	h	h	h	a	a	h	h	h	h	a	h	h	h
m_0642	LG08_YI96	66.749	a	h	a	h	h	h	h	a	h	h	h	a	h	a	h	a	a	a	a	a	h	h	h	a	h	a	h	h	h	h	a	h	h	a	h	h	a	a	a	h	a	a	a	h	h	a	a
m_0643	LG08_YI96	69.16	a	h	a	h	h	h	h	a	h	h	h	a	h	a	h	a	a	a	a	a	h	h	h	a	h	a	a	h	h	h	a	h	h	a	h	h	-	a	a	h	a	a	a	h	h	a	a
m_0644	LG09_YI96	0	a	h	h	h	h	a	h	a	h	a	a	h	a	h	h	h	h	h	a	h	h	h	a	h	a	h	a	a	h	a	a	a	h	a	a	h	a	a	a	h	a	a	h	a	a	h	h
m_0645	LG09_YI96	2.084000000000003	a	h	h	h	h	a	h	a	h	a	a	h	a	h	h	h	h	h	a	h	h	h	a	h	a	h	a	a	h	a	a	a	h	a	a	h	a	a	a	h	a	a	h	a	a	h	h
m_0646	LG09_YI96	4.882000000000005	a	h	a	h	h	a	a	a	a	h	a	a	h	h	a	a	h	h	a	a	a	a	a	a	h	h	a	h	a	a	a	a	a	a	h	h	a	a	h	h	a	a	a	a	h	a	a
m_0647	LG09_YI96	6.966000000000008	a	h	a	h	h	a	a	a	a	h	a	a	h	h	a	a	h	h	a	a	a	a	a	a	h	h	a	h	a	a	a	a	a	a	h	h	a	a	h	h	a	a	a	a	a	a	a
m_0648	LG09_YI96	7.650000000000006	a	h	h	h	h	a	a	a	h	h	a	h	h	h	h	h	h	h	a	h	h	a	h	h	h	h	a	h	a	a	h	a	a	h	h	h	a	a	h	h	a	a	h	a	a	h	h
m_0649	LG09_YI96	8.335000000000008	a	h	a	h	h	a	a	a	a	h	a	a	h	h	a	a	h	h	a	a	a	a	a	a	h	h	a	h	a	a	a	a	a	a	h	h	a	a	h	h	a	a	a	a	a	a	a
m_0650	LG09_YI96	9.715000000000003	a	h	a	h	h	a	a	a	a	h	a	a	h	h	a	a	h	h	a	a	a	h	a	a	h	h	a	h	a	a	a	a	a	a	h	h	a	a	h	h	a	a	a	a	a	a	a
m_0651	LG09_YI96	10.400000000000006	a	h	a	h	h	a	a	a	a	h	a	a	h	h	a	a	h	h	a	a	a	h	a	a	h	h	a	h	a	a	a	a	a	a	h	h	a	a	h	h	a	a	a	a	a	a	a
m_0652	LG09_YI96	11.085000000000008	a	h	h	h	h	a	h	a	h	a	a	h	a	h	h	h	h	h	a	h	h	h	a	h	a	h	a	a	h	a	a	a	h	a	a	h	a	a	a	h	a	a	h	a	a	h	h
m_0653	LG09_YI96	11.77000000000001	a	h	h	h	h	a	h	a	a	a	a	h	a	h	h	h	h	h	a	h	h	h	a	h	a	h	a	a	h	a	a	a	h	a	a	h	a	a	a	h	a	a	h	a	a	h	h
m_0654	LG09_YI96	13.149000000000001	a	h	h	h	h	a	h	a	h	a	a	h	a	h	h	h	h	h	a	h	h	h	a	h	a	h	a	a	h	a	a	a	h	a	a	h	a	a	a	h	a	a	h	a	a	h	h
m_0655	LG09_YI96	18.153000000000006	a	h	a	h	h	a	a	a	h	h	a	a	h	h	a	a	h	h	a	a	a	h	a	a	h	h	a	h	a	a	a	a	a	a	h	h	a	a	h	h	a	a	a	a	a	a	a
m_0656	LG09_YI96	20.951000000000008	a	h	a	h	h	a	a	a	h	h	a	a	h	h	a	a	h	h	a	a	a	h	a	a	h	h	a	h	a	a	a	a	a	a	h	h	h	a	h	h	a	a	a	a	a	a	a
m_0657	LG09_YI96	31.51700000000001	a	h	a	a	h	a	a	a	h	h	a	a	h	h	a	a	h	a	a	a	a	h	a	a	h	h	a	h	a	h	a	a	a	h	h	h	h	a	h	h	h	a	a	h	a	a	a
m_0658	LG09_YI96	32.202	a	h	a	a	h	a	h	a	h	a	a	h	a	h	h	a	h	a	a	h	h	h	a	h	a	h	a	a	h	h	a	a	h	h	a	h	h	a	a	h	h	a	h	h	a	h	h
m_0659	LG09_YI96	41.11399999999999	a	h	a	a	h	a	h	a	h	a	h	h	a	h	h	a	h	a	a	h	h	h	a	h	a	h	a	a	h	h	a	a	h	h	a	h	h	a	a	h	h	a	h	h	a	a	h
m_0660	LG09_YI96	41.79899999999999	a	h	a	a	h	a	a	a	h	h	h	a	h	h	a	h	h	a	a	a	a	h	a	a	h	h	a	h	a	h	a	a	a	h	h	h	h	a	h	h	h	a	a	h	a	h	a
m_0661	LG09_YI96	42.483999999999995	a	h	a	a	h	a	h	a	h	a	h	h	a	h	h	a	h	a	a	h	h	h	a	h	a	h	a	a	h	h	a	a	h	h	a	h	h	a	a	h	h	a	h	h	a	a	h
m_0662	LG09_YI96	43.169	a	h	a	a	h	a	a	a	h	h	h	a	h	h	h	h	h	a	a	a	a	h	a	a	h	h	a	h	a	h	a	a	a	h	h	h	h	a	h	h	h	a	a	h	a	h	a
m_0663	LG09_YI96	43.854	a	h	a	a	h	a	a	a	h	h	h	a	h	h	h	h	h	a	a	a	a	h	a	a	h	h	a	h	a	h	a	a	a	h	h	h	h	a	h	h	h	a	a	h	a	h	a
m_0664	LG09_YI96	46.652	a	h	a	a	h	a	a	a	h	h	h	a	h	h	h	h	h	a	a	a	a	h	a	a	h	h	a	h	a	h	a	a	a	h	h	h	h	a	h	h	h	a	a	h	a	h	a
m_0665	LG09_YI96	47.337	a	h	a	a	h	a	h	a	h	a	h	h	a	h	a	a	h	a	a	h	h	h	a	h	a	h	a	a	h	h	a	a	h	h	a	h	h	a	a	h	h	a	h	h	a	h	h
m_0666	LG09_YI96	48.69199999999999	a	h	a	a	h	-	h	a	h	a	h	h	a	h	a	a	h	a	a	h	h	h	a	h	a	h	a	a	h	h	a	a	h	h	a	h	h	a	a	h	h	a	h	h	a	-	h
m_0667	LG09_YI96	48.705	a	h	a	a	h	-	a	a	h	h	h	a	h	h	h	h	h	a	a	a	a	h	a	a	h	h	a	h	a	h	a	a	a	h	h	h	h	a	h	h	h	a	a	h	a	-	a
m_0668	LG09_YI96	48.71499999999999	a	h	a	a	h	a	a	a	h	h	h	a	h	h	h	h	h	a	a	a	a	h	a	a	h	h	a	h	a	h	a	a	a	h	h	h	h	a	h	h	h	a	a	h	a	h	a
m_0669	LG09_YI96	49.39999999999999	a	h	a	a	h	a	h	a	h	a	h	h	a	h	a	a	h	a	a	h	h	h	a	h	a	h	a	a	h	h	a	a	h	h	a	h	h	a	a	h	h	a	h	h	a	a	h
m_0670	LG09_YI96	50.084999999999994	a	h	a	a	h	a	h	a	h	a	h	h	a	h	a	a	h	a	a	h	h	h	a	h	a	h	a	a	h	h	a	a	h	h	a	h	h	a	a	h	h	a	h	h	a	a	h
m_0671	LG09_YI96	50.769999999999996	a	h	a	a	h	a	a	a	h	h	h	a	h	h	h	h	h	a	a	a	a	h	a	a	h	h	a	h	h	h	a	a	a	h	h	h	h	a	h	h	h	a	a	h	a	h	a
m_0672	LG09_YI96	51.455	a	h	a	a	h	a	a	a	h	h	h	a	h	h	h	h	h	a	a	a	a	h	a	a	h	h	a	h	h	h	a	a	a	h	h	h	h	a	h	h	h	a	a	h	a	h	a
m_0673	LG09_YI96	52.14	a	h	a	a	h	a	h	a	h	h	h	h	a	h	a	a	h	a	a	h	h	h	a	h	a	h	a	a	a	h	a	a	h	h	a	h	h	h	a	h	h	a	h	h	a	a	h
m_0674	LG09_YI96	52.825	a	h	a	a	h	a	h	a	h	h	h	h	a	h	a	a	h	a	a	h	h	h	a	h	a	h	a	a	a	h	a	a	h	h	a	h	h	h	a	h	h	a	h	h	a	a	h
m_0675	LG09_YI96	57.596999999999994	a	h	a	a	-	a	h	a	h	h	h	h	a	h	a	a	h	a	h	a	h	h	a	h	a	h	h	a	a	h	a	a	h	h	a	h	h	h	a	a	h	a	h	h	a	a	h
m_0676	LG09_YI96	59.908	a	h	a	a	a	a	h	a	h	h	h	h	a	h	a	a	h	a	h	a	h	a	a	h	a	h	h	a	a	h	a	a	h	h	a	h	h	h	a	a	a	a	h	h	a	a	h
m_0677	LG09_YI96	61.991	a	h	a	a	a	a	a	a	h	h	h	a	h	h	h	h	h	a	a	h	a	h	a	a	h	h	a	h	h	h	a	a	a	h	h	h	h	a	h	a	a	a	a	h	a	h	a
m_0678	LG09_YI96	62.676	a	h	a	a	a	-	h	a	h	h	h	h	a	h	a	a	a	a	h	a	h	a	a	h	a	h	a	h	a	h	a	a	h	h	a	h	h	h	a	a	a	a	h	h	a	a	h
m_0679	LG09_YI96	64.61800000000001	a	h	a	a	a	a	h	a	h	h	h	h	a	h	a	a	a	a	h	a	h	a	a	h	a	h	a	h	a	h	a	a	h	h	a	h	h	h	a	a	a	a	h	h	a	a	h
m_0680	LG09_YI96	65.85799999999999	a	h	a	a	a	a	a	a	h	h	h	a	h	h	h	h	h	a	a	h	a	h	a	a	h	h	h	h	h	h	h	a	a	h	h	h	h	a	h	a	a	a	a	h	a	h	a
m_0681	LG09_YI96	71.61999999999999	a	h	a	a	a	a	a	a	h	h	h	a	a	h	h	h	h	h	a	h	a	h	a	a	h	h	h	h	h	h	h	a	a	h	h	h	h	a	h	a	a	a	a	h	a	h	a
m_0682	LG09_YI96	73.70300000000002	h	a	h	h	h	h	a	h	a	a	a	a	a	h	h	h	h	a	a	h	a	h	h	a	h	a	h	a	h	a	a	h	a	a	h	a	a	a	h	h	h	h	a	a	h	h	a
m_0683	LG09_YI96	74.38799999999999	h	a	h	h	h	h	a	h	a	a	a	a	a	h	h	h	h	a	a	h	a	h	h	a	h	a	h	a	h	a	a	h	a	h	h	a	a	a	h	h	h	h	h	a	h	h	a
m_0684	LG09_YI96	75.097	h	a	h	h	h	h	a	h	a	a	a	a	a	h	h	h	h	a	a	h	a	h	h	a	h	a	h	a	h	a	a	h	a	h	h	a	h	a	h	h	h	h	h	a	h	h	a
m_0685	LG09_YI96	78.60199999999999	a	h	a	a	a	a	a	a	h	h	h	a	a	a	h	h	h	h	a	h	a	h	h	a	h	h	h	h	h	h	h	a	a	h	h	h	h	a	h	a	a	h	h	h	a	h	a
m_0686	LG09_YI96	87.514	a	a	h	a	a	a	a	a	h	h	h	a	a	a	h	h	h	h	a	h	a	h	h	a	h	h	h	h	h	h	h	h	a	h	h	h	h	h	h	a	a	h	h	a	h	h	a
m_0687	LG09_YI96	87.72600000000001	a	a	h	a	h	h	h	a	h	h	h	h	a	h	a	a	a	h	h	h	a	a	a	h	a	h	a	h	a	a	h	a	h	a	a	h	a	a	a	a	a	h	a	h	h	a	h
m_0688	LG09_YI96	90.308	h	a	h	h	a	a	a	a	h	h	h	a	a	a	h	h	h	h	a	h	a	h	h	a	h	h	h	h	h	h	h	h	a	h	h	h	h	h	h	a	a	h	h	a	h	h	a
m_0689	LG09_YI96	92.39200000000001	h	a	h	h	a	a	a	a	h	h	h	a	a	a	h	h	h	h	a	h	a	h	h	a	h	h	h	h	h	h	h	h	a	h	h	a	h	h	h	a	a	h	h	a	h	h	a
m_0690	LG09_YI96	93.07700000000001	a	h	a	a	a	h	h	h	a	a	a	a	h	a	h	a	h	a	a	a	h	h	h	a	h	a	h	a	h	h	h	h	a	h	h	h	h	h	h	h	h	h	h	a	a	h	a
m_0691	LG09_YI96	93.158	h	a	h	h	h	-	a	a	h	h	h	h	a	h	a	h	a	h	h	h	a	a	a	h	a	h	a	h	a	a	a	a	h	a	a	a	a	a	a	a	a	a	a	h	h	a	h
m_0692	LG09_YI96	93.23299999999999	h	a	h	h	h	h	a	a	h	h	h	h	a	h	a	h	a	h	h	h	a	a	a	h	a	h	a	h	a	a	a	a	h	a	a	a	a	a	a	a	a	a	a	h	h	a	h
m_0693	LG09_YI96	93.39	a	h	a	a	a	h	h	h	a	a	a	a	h	a	h	a	h	a	a	a	h	h	h	a	h	a	h	a	h	h	h	h	a	h	h	h	h	h	h	h	h	h	h	a	a	h	a
m_0694	LG09_YI96	94.76899999999999	h	a	h	h	h	a	a	a	h	h	h	h	a	h	a	h	a	h	h	h	a	a	a	h	a	h	a	h	a	a	a	a	h	a	a	a	a	a	a	a	h	a	a	h	h	a	h
m_0695	LG09_YI96	95.454	a	h	a	a	a	h	h	h	a	a	a	a	h	a	h	a	h	a	a	a	h	h	h	a	h	a	h	a	h	h	h	h	a	h	h	h	h	h	h	h	a	h	h	a	a	h	a
m_0696	LG09_YI96	97.538	h	a	a	h	h	a	a	a	h	h	h	h	a	h	a	h	a	h	h	h	a	h	a	h	a	h	a	h	a	a	a	a	h	a	a	a	a	a	h	a	h	a	a	h	h	a	h
m_0697	LG09_YI96	101.06099999999999	h	a	h	h	a	-	a	a	h	h	h	a	a	a	h	h	h	h	a	h	a	h	h	a	h	h	h	h	h	h	h	h	a	h	h	a	h	h	a	a	h	h	h	a	h	h	a
m_0698	LG09_YI96	101.74499999999999	a	a	a	h	h	a	a	a	h	a	h	h	a	h	a	h	a	h	h	h	a	h	a	a	a	h	a	h	a	a	a	a	h	a	h	a	a	a	h	a	h	a	a	h	h	a	h
m_0699	LG09_YI96	103.829	h	a	h	h	a	a	a	a	h	h	h	a	a	a	h	h	h	h	a	h	a	h	h	a	h	h	h	h	h	h	h	h	a	a	h	a	h	h	a	a	h	h	h	a	h	h	a
m_0700	LG09_YI96	105.20900000000002	a	a	a	h	h	a	a	a	h	a	h	h	a	h	a	h	h	h	h	h	a	h	a	a	a	h	a	h	a	a	a	a	h	h	h	a	a	a	h	a	h	a	a	h	h	a	h
m_0701	LG09_YI96	105.89300000000001	h	a	h	h	a	a	a	a	h	h	h	a	a	a	h	h	h	h	a	h	a	h	h	a	h	h	h	h	h	h	h	h	a	a	h	a	h	h	a	a	h	h	h	a	h	h	a
m_0702	LG09_YI96	106.57800000000002	h	a	h	h	a	a	a	a	h	h	h	a	a	a	h	h	h	h	a	h	a	h	h	a	h	h	h	h	h	h	h	h	a	a	h	a	h	h	a	a	h	h	h	a	h	h	a
m_0703	LG09_YI96	107.26299999999999	a	a	a	h	h	a	a	a	h	a	h	h	a	h	a	h	h	h	h	h	a	h	a	a	a	h	a	h	a	a	a	a	h	h	h	a	a	a	h	a	h	a	a	h	h	h	h
m_0704	LG09_YI96	108.64300000000001	a	a	a	h	h	a	a	a	h	a	h	h	a	h	a	h	h	h	h	h	a	h	a	a	a	h	a	h	h	a	a	a	h	h	h	a	a	a	h	a	h	a	a	h	h	h	h
m_0705	LG09_YI96	109.32800000000002	a	a	a	h	h	a	a	a	h	a	h	h	a	h	a	h	h	h	h	h	a	h	a	a	a	h	a	h	h	a	a	a	h	h	h	a	a	a	h	a	h	a	a	h	h	h	h
m_0706	LG09_YI96	109.365	a	a	a	h	h	a	a	a	h	a	h	h	a	h	a	h	h	h	h	h	a	h	a	a	a	h	a	h	h	a	a	a	h	h	h	a	a	a	h	a	h	a	a	h	h	h	h
m_0707	LG09_YI96	110.748	h	a	h	h	a	a	a	a	h	h	h	a	a	a	h	h	h	h	a	h	a	h	h	a	h	h	h	h	a	h	h	h	a	a	h	a	h	h	a	a	h	h	h	a	h	a	a
m_0708	LG10_YI96	0	h	h	h	h	a	h	h	h	a	h	h	h	a	a	h	h	a	h	a	a	a	a	h	h	a	a	a	h	h	h	h	a	a	a	a	h	a	a	h	a	h	a	h	a	h	h	h
m_0709	LG10_YI96	0.6730000000000018	h	h	h	h	a	h	h	h	a	h	h	h	a	a	h	h	a	h	a	a	a	a	h	h	a	a	a	h	h	h	h	a	a	a	a	h	a	a	h	a	h	a	h	a	h	h	h
m_0710	LG10_YI96	0.6899999999999977	h	h	h	h	a	-	h	h	a	h	h	h	a	a	h	h	a	h	a	a	a	a	h	h	a	a	a	h	h	h	h	a	a	a	a	h	a	a	h	a	h	a	h	a	h	-	h
m_0711	LG10_YI96	1.3790000000000049	h	h	h	h	a	h	h	h	a	h	h	h	a	a	h	h	a	h	a	a	a	a	h	h	a	a	a	h	h	h	h	a	a	a	h	h	a	a	h	a	h	a	h	a	h	h	h
m_0712	LG10_YI96	3.1410000000000053	h	h	h	h	a	a	h	h	h	a	a	a	a	a	h	a	a	h	h	h	h	h	a	a	a	h	h	h	a	a	a	h	a	h	a	a	h	h	h	a	h	a	a	a	h	a	a
m_0713	LG10_YI96	3.8300000000000125	a	a	a	a	h	h	a	a	a	h	h	h	h	h	a	h	h	a	a	a	a	a	h	h	h	a	a	a	h	h	h	a	h	a	h	h	h	a	a	h	a	h	h	h	a	h	h
m_0714	LG10_YI96	9.90100000000001	h	h	h	h	a	h	h	h	h	a	a	a	a	a	a	a	a	h	h	h	h	h	a	a	a	h	h	h	a	a	a	h	a	h	a	h	a	h	h	a	h	a	a	a	h	h	a
m_0715	LG10_YI96	10.732	a	a	a	a	h	a	a	a	a	h	h	h	h	h	h	h	h	a	a	a	a	a	h	h	h	a	a	a	h	h	h	a	h	a	h	a	h	a	a	h	a	h	h	h	a	a	h
m_0716	LG10_YI96	10.905000000000001	a	a	a	a	h	a	a	a	a	h	h	h	h	h	h	h	h	a	a	a	a	a	h	h	h	a	a	a	h	h	h	a	h	a	h	a	h	a	a	h	a	h	h	h	a	a	h
m_0717	LG10_YI96	11.078000000000003	a	a	a	a	h	a	a	a	a	h	h	h	h	h	h	h	h	a	a	a	a	a	h	h	h	a	a	a	h	h	h	a	h	a	h	a	h	a	a	h	a	h	h	h	a	a	h
m_0718	LG10_YI96	11.836000000000013	a	a	a	a	h	a	a	a	a	h	h	h	h	h	h	h	h	a	a	a	a	a	h	h	h	a	a	a	h	h	h	a	h	a	h	a	h	a	a	h	a	h	h	h	a	h	h
m_0719	LG10_YI96	12.594999999999999	a	a	a	a	h	a	a	a	a	h	h	h	h	h	h	h	h	a	a	a	a	a	h	h	h	a	a	a	h	h	h	a	h	a	h	a	h	a	a	h	a	h	h	h	a	a	h
m_0720	LG10_YI96	14.12299999999999	a	a	a	a	h	a	a	a	a	h	h	h	a	h	h	h	h	a	a	a	a	a	h	h	h	a	a	a	h	h	h	a	h	a	h	a	h	a	a	h	a	h	h	h	a	a	h
m_0721	LG10_YI96	14.881	h	h	h	h	a	h	h	h	h	a	a	a	h	a	a	a	a	h	h	h	h	h	a	a	a	h	h	h	a	a	a	h	a	h	a	h	a	h	h	a	h	a	a	a	h	h	a
m_0722	LG10_YI96	15.640000000000015	h	h	h	a	a	a	h	h	a	h	h	h	h	a	a	h	a	h	a	h	a	a	h	h	a	a	a	h	h	h	h	h	a	a	h	a	a	a	h	a	h	a	h	a	h	a	h
m_0723	LG10_YI96	15.811000000000007	h	h	h	h	a	h	h	h	h	a	a	a	h	a	a	a	a	h	h	h	h	h	a	a	a	h	h	h	a	a	a	h	a	h	a	h	a	h	h	a	h	a	a	a	h	h	a
m_0724	LG10_YI96	15.982	a	a	a	a	h	a	a	a	a	h	h	h	a	h	h	h	h	a	a	a	a	a	h	h	h	a	a	a	h	h	h	a	h	a	h	a	h	a	a	h	a	h	h	h	a	a	h
m_0725	LG10_YI96	18.070999999999998	a	a	a	a	h	a	a	a	a	h	h	h	a	h	h	h	h	a	a	a	a	a	h	h	h	a	a	a	h	h	h	a	h	a	h	a	a	a	a	h	a	h	h	h	a	a	h
m_0726	LG10_YI96	19.801999999999992	a	a	a	h	h	h	a	a	h	a	a	a	a	h	h	a	h	a	h	a	h	h	h	h	h	h	h	a	h	a	a	a	h	h	a	h	a	h	a	h	a	h	a	h	a	h	a
m_0727	LG10_YI96	19.837999999999994	h	h	h	h	a	h	h	h	h	a	a	a	h	a	a	a	a	h	h	h	h	h	a	a	a	h	h	h	a	a	a	h	a	h	a	h	h	h	h	a	h	a	a	a	h	h	a
m_0728	LG10_YI96	22.272999999999996	a	a	a	h	h	h	a	a	h	a	a	a	a	h	h	a	h	a	h	a	h	h	a	a	h	h	h	a	a	a	a	a	h	h	a	h	a	h	a	h	a	h	a	a	a	h	a
m_0729	LG10_YI96	23.305000000000007	h	h	h	h	a	h	h	h	h	a	a	a	h	a	a	a	a	h	h	h	h	h	a	a	a	h	h	h	a	a	a	h	a	h	a	h	h	h	h	a	h	a	a	a	h	h	a
m_0730	LG10_YI96	23.995000000000005	a	a	h	a	h	a	a	a	a	h	h	h	a	h	h	h	h	a	a	h	a	a	h	h	h	a	a	a	h	h	h	a	h	a	h	a	a	a	a	h	a	h	h	h	a	a	h
m_0731	LG10_YI96	26.123999999999995	a	a	h	a	h	a	a	a	a	h	h	a	a	h	h	h	h	a	a	h	a	a	h	h	h	a	a	a	h	a	h	a	h	a	h	a	a	a	a	h	a	h	h	h	a	a	h
m_0732	LG10_YI96	28.933999999999997	a	a	h	h	h	h	a	a	h	a	a	h	a	h	h	a	h	h	h	h	h	h	a	a	h	a	a	a	a	h	a	a	h	h	a	a	a	h	a	h	a	h	a	a	a	h	a
m_0733	LG10_YI96	30.52000000000001	a	a	h	a	h	a	a	a	a	h	h	a	a	a	h	h	h	h	a	h	a	a	h	h	h	a	h	a	h	a	h	a	h	a	h	a	a	a	a	h	a	h	h	h	a	a	h
m_0734	LG10_YI96	32.122000000000014	h	h	a	h	a	h	h	h	h	a	a	h	h	h	a	a	a	a	h	a	h	h	a	a	a	h	a	h	a	h	a	h	a	h	a	h	h	h	h	a	h	a	a	h	h	h	a
m_0735	LG10_YI96	32.807000000000016	h	h	h	h	h	h	h	h	h	h	h	h	h	h	h	h	h	h	h	h	h	h	h	h	h	h	h	h	h	h	h	h	h	h	h	h	h	h	h	h	h	h	h	h	h	h	h
m_0736	LG10_YI96	34.202	a	a	h	a	h	a	a	a	a	h	h	a	a	a	h	h	h	h	a	h	a	a	h	h	h	a	h	a	h	a	h	a	h	a	h	a	a	a	a	h	a	h	h	a	a	a	h
m_0737	LG10_YI96	34.894000000000005	a	a	h	a	h	a	a	a	a	h	h	a	a	a	h	h	h	h	a	h	a	a	h	h	h	a	h	a	h	a	h	a	h	a	h	a	a	a	a	h	a	h	h	a	a	h	h
m_0738	LG10_YI96	36.28999999999999	a	a	a	h	h	h	a	h	h	a	a	a	h	a	h	a	h	h	h	h	h	h	a	a	h	a	a	a	h	h	a	h	h	h	a	a	a	h	a	h	a	h	a	h	a	h	a
m_0739	LG10_YI96	36.632000000000005	h	h	h	a	a	a	h	a	a	h	h	h	a	h	a	h	a	a	a	a	a	a	h	h	a	h	h	h	a	a	h	a	a	a	h	h	h	a	h	a	h	a	h	a	h	a	h
m_0740	LG10_YI96	38.19300000000001	h	h	a	h	a	h	h	h	h	a	a	h	h	h	a	a	a	a	h	a	h	h	a	a	h	h	a	h	a	h	a	a	a	h	a	h	h	h	h	a	h	a	a	h	h	h	a
m_0741	LG10_YI96	39.754999999999995	a	a	h	a	h	a	a	a	a	h	h	a	a	a	h	h	h	h	a	h	a	a	h	h	a	a	h	a	h	a	h	h	h	a	h	a	a	a	a	h	a	h	h	a	a	a	h
m_0742	LG10_YI96	41.316	a	a	a	h	h	h	a	h	h	a	a	a	h	a	h	a	h	h	h	h	h	h	a	a	a	a	a	a	h	h	a	h	h	h	a	a	a	h	a	h	a	a	a	h	a	a	a
m_0743	LG10_YI96	43.837999999999994	a	a	h	a	h	a	a	a	a	h	h	a	a	a	h	h	h	h	a	h	a	a	h	h	a	a	h	a	h	a	h	h	h	a	h	a	a	a	a	h	a	h	h	a	a	h	h
m_0744	LG10_YI96	44.45600000000002	a	a	a	h	h	h	a	h	h	a	a	a	h	a	h	a	a	h	h	h	h	h	a	a	a	a	a	a	h	h	a	h	h	h	a	a	a	h	a	h	a	a	a	h	a	a	a
m_0745	LG10_YI96	45.146000000000015	a	a	a	h	h	h	a	h	h	a	a	a	h	a	h	a	a	h	h	h	h	h	a	a	a	a	a	a	h	h	a	h	h	h	a	a	a	h	a	h	a	a	a	h	a	a	a
m_0746	LG10_YI96	49.49199999999999	h	h	a	h	h	h	a	h	h	a	h	a	h	a	h	a	a	a	h	h	h	h	h	a	a	a	a	a	h	h	a	h	h	h	a	a	h	a	a	h	a	h	h	h	a	a	a
m_0747	LG10_YI96	50.53999999999999	a	h	h	a	h	a	a	a	a	h	h	a	a	a	h	h	h	h	a	h	a	a	h	h	a	a	h	a	h	a	h	h	h	a	h	a	h	a	a	h	a	h	h	a	a	h	h
m_0748	LG10_YI96	52.65299999999999	h	h	h	a	h	a	a	a	a	h	h	a	a	a	h	h	h	h	a	h	a	a	a	h	a	a	h	a	h	a	h	h	h	a	h	a	h	a	a	h	a	h	h	a	a	h	h
m_0749	LG10_YI96	52.789000000000016	h	h	a	h	h	h	a	h	h	a	h	a	h	a	h	h	a	a	h	h	h	h	h	a	a	a	a	a	h	h	a	h	h	h	h	a	h	a	a	h	a	h	h	h	a	a	a
m_0750	LG10_YI96	52.792	h	h	a	h	h	h	a	h	h	a	h	a	h	a	h	h	a	a	h	h	h	h	h	a	a	a	a	a	h	h	a	h	h	h	h	a	h	a	a	h	a	h	h	h	a	a	a
m_0751	LG10_YI96	53.33600000000001	h	h	a	h	h	h	a	h	h	a	h	a	h	a	h	h	a	a	h	h	h	h	h	a	a	a	a	a	h	h	a	h	h	h	h	a	h	a	a	h	a	h	h	h	a	a	a
m_0752	LG10_YI96	54.021000000000015	h	h	a	h	h	h	a	h	h	a	h	a	h	a	h	h	a	a	h	h	h	h	h	a	a	a	a	a	h	h	h	h	h	h	h	a	h	a	a	h	a	h	h	h	a	a	a
m_0753	LG10_YI96	55.753000000000014	h	h	a	h	h	h	h	h	h	a	h	a	h	a	h	h	h	a	h	h	h	h	h	a	a	a	a	a	h	h	h	h	h	h	h	a	h	a	a	h	a	h	h	h	a	a	h
m_0754	LG10_YI96	59.281000000000006	h	h	h	a	h	a	a	h	a	h	h	a	a	a	h	a	a	h	a	h	a	a	a	h	a	a	h	a	h	a	h	h	h	a	a	a	h	a	a	h	a	a	h	a	a	h	h
m_0755	LG10_YI96	59.97	h	h	a	h	h	h	h	a	h	a	h	a	h	a	h	h	h	a	h	h	h	h	h	a	a	a	a	a	h	h	h	a	h	h	h	a	h	a	a	h	h	h	h	h	a	a	h
m_0756	LG10_YI96	65.71100000000001	h	h	h	a	h	a	a	h	a	h	h	a	a	a	h	a	a	a	a	h	a	a	a	h	a	a	h	a	h	a	h	h	h	a	a	a	h	a	a	h	h	a	h	a	h	h	h
m_0757	LG10_YI96	67.543	h	a	a	h	h	h	h	a	h	a	h	a	h	a	h	h	h	h	a	h	h	h	h	a	a	a	a	a	h	h	h	a	h	a	h	a	h	a	a	h	h	h	h	h	h	h	h
m_0758	LG10_YI96	71.46600000000001	h	a	a	h	h	h	h	a	h	a	h	a	h	a	h	h	h	h	a	h	h	h	h	a	a	a	a	h	h	h	h	a	h	a	h	a	h	a	a	h	h	h	h	h	h	a	h
m_0759	LG10_YI96	72.15299999999999	h	h	h	a	h	a	a	h	a	h	h	a	a	a	h	a	a	a	a	h	a	a	a	h	a	a	h	a	h	a	h	h	h	a	a	a	h	a	a	h	h	a	h	a	h	h	h
m_0760	LG10_YI96	72.84	h	a	h	h	h	h	h	a	h	a	h	a	h	a	h	h	h	h	a	a	h	h	h	a	a	a	a	h	h	h	h	a	h	a	h	a	h	a	a	h	h	h	h	h	h	a	h
m_0761	LG10_YI96	73.18299999999999	h	a	h	h	h	h	h	a	h	h	h	a	h	a	h	h	h	h	a	a	h	h	h	a	a	a	a	h	h	h	h	a	h	a	h	a	h	a	a	h	h	h	h	h	h	a	h
m_0762	LG10_YI96	73.868	h	a	h	a	h	h	h	a	h	h	h	a	h	a	h	h	h	h	a	a	h	h	h	a	a	a	a	h	h	h	h	a	h	a	h	a	h	a	a	h	h	h	h	h	h	a	h
m_0763	LG10_YI96	74.553	h	h	a	h	h	a	a	h	a	h	h	a	a	a	h	a	a	a	a	h	a	a	a	h	a	a	h	a	h	a	h	h	h	a	a	a	h	a	a	h	h	a	h	a	h	h	h
m_0764	LG10_YI96	75.24199999999999	h	h	a	h	h	a	a	h	a	h	h	a	a	a	h	a	a	a	a	h	a	a	a	h	a	a	h	a	h	a	h	h	h	a	a	a	h	a	a	h	h	a	h	a	h	h	h
m_0765	LG10_YI96	75.93	h	h	a	h	h	a	a	h	a	h	h	a	a	a	h	a	a	a	a	h	a	a	a	h	a	a	h	a	h	a	h	h	h	a	a	a	h	a	a	h	h	a	h	a	h	h	h
m_0766	LG10_YI96	76.61699999999999	h	a	h	a	h	h	h	a	h	h	h	a	a	a	h	h	h	h	a	a	h	h	h	a	a	a	a	h	h	h	h	a	h	a	h	a	h	a	a	h	h	h	h	h	h	a	h
m_0767	LG10_YI96	77.649	h	a	h	a	h	h	h	a	h	h	h	a	a	a	h	h	h	h	a	a	h	h	h	a	a	a	a	h	h	h	h	h	h	a	h	a	h	a	a	h	h	h	a	h	h	-	h
m_0768	LG10_YI96	77.99199999999999	h	a	h	a	h	h	h	a	h	h	h	a	a	a	h	h	h	h	a	a	h	h	h	a	a	a	a	h	h	h	h	h	h	a	h	a	h	a	a	h	h	h	a	h	h	a	h
m_0769	LG10_YI96	78.334	h	h	a	h	h	a	a	h	a	h	h	a	h	a	h	a	a	a	a	h	a	a	a	h	a	a	a	a	h	a	h	a	h	a	a	a	h	a	a	h	h	a	a	a	h	h	h
m_0770	LG10_YI96	79.38300000000001	h	a	h	a	h	h	h	a	h	h	h	a	a	a	h	h	h	h	h	a	h	h	h	a	a	a	h	h	h	h	h	h	h	a	h	a	h	a	a	h	h	a	a	h	-	a	h
m_0771	LG10_YI96	80.43200000000002	h	a	h	a	h	h	h	a	h	h	h	a	a	a	h	h	h	h	a	a	h	h	h	a	a	a	h	h	h	h	h	h	h	a	h	a	h	a	a	h	h	a	a	h	h	a	h
m_0772	LG10_YI96	80.774	h	a	h	a	h	h	h	a	h	h	h	a	a	a	h	h	h	h	a	a	h	h	h	a	a	a	h	h	h	h	h	h	h	a	h	a	h	a	a	h	h	a	a	h	h	a	h
m_0773	LG10_YI96	80.946	h	h	a	h	h	a	a	h	a	h	h	a	h	a	h	a	a	a	a	h	a	a	a	h	a	a	a	a	h	a	h	a	h	a	a	a	h	a	a	h	h	h	a	a	h	h	h
m_0774	LG10_YI96	81.11699999999999	h	a	h	a	h	h	h	a	h	h	h	a	a	a	h	h	h	h	a	a	h	h	h	a	a	a	h	h	h	h	h	h	h	a	h	a	h	a	a	h	h	a	a	h	h	a	h
m_0775	LG10_YI96	83.101	h	h	a	h	h	a	a	h	a	h	a	a	h	a	h	a	a	a	a	h	a	a	a	h	a	a	a	a	h	a	h	a	h	a	a	a	h	a	a	h	h	h	a	a	h	h	h
m_0776	LG10_YI96	83.58600000000001	h	h	a	h	h	a	a	h	a	h	a	a	h	a	h	a	a	a	a	h	a	a	a	h	a	a	a	a	h	a	h	a	h	a	a	a	h	a	a	h	h	h	a	a	h	h	h
m_0777	LG10_YI96	84.072	h	h	a	h	h	a	a	h	a	h	a	a	h	a	h	a	a	a	a	h	a	a	a	h	a	a	a	a	h	a	h	a	h	a	a	a	h	a	a	h	h	h	a	a	h	h	h
m_0778	LG10_YI96	87.09100000000001	a	a	h	a	a	h	h	a	h	a	h	h	a	h	a	h	h	h	h	a	a	a	h	a	h	h	h	h	a	h	a	h	a	h	h	h	a	h	h	a	a	a	h	h	a	a	a
m_0779	LG10_YI96	87.43700000000001	h	a	-	a	h	h	h	a	h	h	h	h	a	h	h	h	h	h	h	a	a	a	h	a	h	h	h	h	h	h	h	h	h	h	h	h	h	h	h	h	h	a	h	h	h	a	h
m_0780	LG10_YI96	91.26500000000001	a	a	h	a	h	h	h	a	h	h	a	a	a	a	h	h	h	h	a	a	a	a	h	a	a	a	h	h	h	h	h	h	h	a	h	a	h	a	a	h	h	a	a	h	h	a	h
m_0781	LG10_YI96	91.34300000000002	h	a	h	a	a	h	h	a	h	a	h	h	a	h	a	h	h	h	h	a	a	a	h	a	h	h	h	h	a	h	a	h	a	h	h	h	a	h	h	a	a	a	h	h	a	a	a
m_0782	LG10_YI96	93.517	h	a	h	a	a	h	h	a	h	a	h	h	a	h	a	h	h	h	h	a	a	a	h	a	h	h	h	h	a	h	a	h	a	h	h	h	a	h	h	a	a	a	h	h	a	a	a
m_0783	LG10_YI96	94.231	h	a	h	a	a	-	h	a	h	a	h	h	a	h	a	h	h	h	h	a	a	a	h	a	h	h	h	h	a	h	a	h	a	h	h	h	a	h	h	a	a	a	h	h	h	a	a
m_0784	LG10_YI96	96.404	h	a	h	a	a	h	h	a	h	a	h	h	a	h	h	h	h	h	h	a	a	a	h	a	h	h	h	h	a	h	a	h	a	h	h	h	-	h	h	a	a	a	h	h	h	a	a
m_0785	LG10_YI96	97.12299999999999	h	a	h	a	a	h	h	a	h	a	h	h	a	h	h	h	h	h	h	a	a	a	h	a	h	h	h	h	a	h	a	h	a	h	h	h	a	h	h	a	a	a	h	h	h	a	a
m_0786	LG10_YI96	101.56800000000001	a	h	a	h	h	a	a	h	a	h	a	a	h	a	a	a	a	a	a	a	h	h	h	h	a	a	a	a	h	a	h	a	h	a	a	a	h	a	a	h	h	h	a	a	a	h	h
m_0787	LG10_YI96	102.28200000000001	h	h	h	h	a	h	a	h	a	a	h	h	h	a	h	a	a	a	h	a	h	h	h	h	h	h	a	a	a	a	a	a	a	h	a	h	a	h	h	a	a	h	h	a	h	h	a
m_0788	LG10_YI96	104.72300000000001	a	h	a	h	h	a	a	h	a	h	a	a	h	a	a	a	a	a	a	a	h	h	h	h	a	a	a	a	h	a	h	a	h	h	a	a	h	a	a	h	h	h	a	a	a	h	h
m_0789	LG10_YI96	108.14099999999999	a	h	a	h	h	a	a	h	a	h	a	a	h	a	a	a	a	a	a	a	h	h	h	h	a	a	a	a	h	a	h	a	a	h	a	a	h	a	a	h	h	h	a	a	a	a	h
m_0790	LG10_YI96	110.38400000000001	a	a	a	a	h	a	h	a	h	h	a	a	a	h	a	h	a	h	a	h	a	a	a	a	a	a	h	h	h	h	h	h	a	h	h	a	h	h	a	h	h	h	a	h	a	h	h
m_0791	LG10_YI96	114.40899999999999	a	h	a	h	h	a	a	a	a	h	a	a	h	a	a	a	a	a	a	a	h	h	h	h	a	a	a	a	h	a	h	a	a	h	h	a	h	h	a	h	h	a	a	a	a	a	h
m_0792	LG10_YI96	115.71200000000002	h	h	h	h	a	h	a	h	a	a	a	h	a	a	h	a	h	a	h	h	h	a	h	h	h	h	a	h	a	a	a	a	h	a	h	h	a	a	h	a	a	a	h	a	h	a	a
m_0793	LG10_YI96	116.19200000000001	h	a	h	a	h	h	h	h	h	a	h	h	a	h	h	h	h	h	h	h	a	a	a	a	h	h	h	a	a	h	a	h	h	a	a	h	a	a	h	a	a	h	h	h	h	h	a
m_0794	LG10_YI96	116.672	a	h	a	h	a	a	a	a	a	h	a	a	h	a	a	a	a	a	a	a	h	h	h	h	a	a	a	h	h	a	h	a	a	h	h	a	h	h	a	h	h	a	a	a	a	a	h
m_0795	LG10_YI96	117.63900000000001	h	a	h	a	h	h	h	h	h	a	h	h	a	h	h	h	h	a	h	h	a	a	a	a	h	h	h	a	a	h	a	h	h	a	a	h	a	a	h	a	a	h	h	h	h	h	a
m_0796	LG10_YI96	118.119	h	a	h	a	h	h	h	h	h	a	h	h	a	h	h	h	h	a	h	h	a	a	a	a	h	h	h	a	a	h	a	h	h	a	a	h	a	a	h	a	a	h	h	h	h	h	a
m_0797	LG10_YI96	123.613	a	h	a	h	a	a	a	a	a	h	a	a	h	a	a	a	a	h	a	a	h	h	h	h	a	a	a	h	h	a	h	a	a	h	h	a	h	h	a	h	h	a	a	a	a	a	h
m_0798	LG10_YI96	127.977	h	a	h	a	h	h	h	h	h	a	h	h	a	h	h	h	h	a	h	h	a	a	a	a	h	h	h	a	a	h	a	h	h	a	a	h	a	a	h	a	h	h	h	h	h	h	a
m_0799	LG10_YI96	129.04500000000002	h	a	h	a	h	h	h	h	h	a	h	h	a	h	h	h	h	a	h	h	a	a	a	a	h	h	h	a	a	h	a	h	h	a	a	h	a	a	h	a	h	h	h	h	h	h	a
m_0800	LG10_YI96	130.113	a	h	a	h	a	a	a	a	a	h	a	a	h	a	a	a	a	h	a	a	h	h	h	h	a	a	a	h	h	a	h	a	a	h	h	a	h	h	a	h	a	a	h	a	a	a	h
m_0801	LG10_YI96	133.363	h	a	h	a	h	h	h	h	h	a	h	h	a	h	h	h	h	a	h	h	a	a	a	a	h	h	h	a	a	h	a	h	h	a	a	h	a	a	a	a	h	h	a	h	h	h	a
m_0802	LG10_YI96	134.43099999999998	h	a	h	a	h	h	h	h	h	a	h	h	a	h	h	a	h	a	h	h	a	a	a	a	h	h	h	a	a	h	a	h	h	a	a	h	a	a	a	a	h	h	a	h	h	h	a
m_0803	LG10_YI96	136.58300000000003	a	h	a	a	h	a	a	a	h	h	h	a	h	h	a	a	a	a	h	a	a	h	h	a	a	a	h	h	a	h	h	h	a	h	a	a	h	a	h	h	a	a	h	a	a	h	h
m_0804	LG10_YI96	137.615	h	a	h	h	a	h	h	h	a	a	a	h	a	a	h	h	h	h	a	h	h	a	a	h	h	h	a	a	h	a	a	a	h	a	h	h	a	h	a	a	h	h	a	h	h	a	a
m_0805	LG10_YI96	138.99900000000002	a	h	a	h	a	a	a	a	a	h	a	a	h	a	a	h	a	h	a	a	h	h	h	h	a	a	a	h	h	a	h	a	a	h	h	a	h	h	h	h	a	a	h	a	a	a	h
m_0806	LG11_YI96	0	h	-	a	a	h	h	h	a	h	h	a	h	a	h	h	a	h	a	h	h	h	h	a	a	h	a	a	h	h	h	-	a	h	a	h	a	h	a	a	a	a	a	a	a	h	h	h
m_0807	LG11_YI96	0.3420000000000005	h	a	a	a	h	h	h	a	h	h	a	h	a	h	h	a	h	a	h	h	h	h	a	a	h	a	a	h	h	h	a	a	h	a	h	a	a	a	a	a	a	a	a	a	h	h	h
m_0808	LG11_YI96	1.093	h	a	a	a	h	h	h	a	h	h	a	h	a	h	h	a	h	a	h	h	h	-	a	a	h	a	a	h	h	h	a	a	h	a	-	a	a	a	a	a	a	a	a	a	h	h	h
m_0809	LG11_YI96	4.927999999999999	h	a	a	a	h	h	h	a	h	h	a	a	a	h	h	a	h	a	h	h	h	h	a	a	h	a	a	h	h	h	a	a	h	a	h	a	a	a	a	a	a	a	a	a	h	h	h
m_0810	LG11_YI96	12.653	a	h	a	h	a	h	a	h	h	a	h	h	a	a	a	h	a	h	a	h	a	a	h	h	a	h	h	a	a	a	h	h	h	h	a	h	h	h	h	h	h	h	h	h	a	h	h
m_0811	LG11_YI96	12.996	a	h	a	h	a	h	a	a	h	a	h	h	a	a	a	h	a	h	a	h	a	a	h	h	a	h	h	a	a	a	h	h	h	h	a	h	h	h	h	h	h	h	h	h	a	h	h
m_0812	LG11_YI96	13.338	a	h	a	h	a	h	a	a	h	a	h	h	a	a	a	h	a	h	a	h	a	a	h	h	a	h	h	a	a	h	h	h	h	h	a	h	h	h	h	h	h	h	h	h	a	h	h
m_0813	LG11_YI96	14.023000000000001	h	a	h	a	h	a	h	h	a	h	a	a	h	h	h	a	h	a	h	a	h	h	a	a	h	a	a	h	h	a	a	a	a	h	h	a	a	a	a	a	a	a	a	a	h	a	a
m_0814	LG11_YI96	14.809	a	h	a	a	a	a	h	h	a	h	h	h	h	a	h	a	h	h	h	h	a	a	h	a	h	a	a	h	a	a	h	h	a	a	a	h	h	a	a	h	a	h	a	a	h	a	a
m_0815	LG11_YI96	16.817	a	h	a	a	a	a	h	h	a	h	h	h	h	a	h	a	h	h	h	h	a	a	h	a	h	a	a	h	a	a	h	h	a	a	a	h	h	a	a	h	a	h	a	a	h	a	a
m_0816	LG11_YI96	17.511000000000003	a	h	a	a	a	a	h	h	a	h	h	h	h	a	h	a	h	h	h	h	a	a	h	a	h	a	a	h	a	a	h	h	a	a	a	h	h	a	a	h	a	h	a	a	h	a	a
m_0817	LG11_YI96	18.205	h	a	h	a	h	h	a	a	h	a	a	a	a	h	a	h	a	a	a	a	h	h	a	h	a	h	h	a	h	h	a	a	h	h	h	a	a	h	h	a	h	a	h	h	a	h	h
m_0818	LG11_YI96	26.421	h	a	h	h	a	a	h	h	a	h	a	a	h	a	h	h	h	a	a	h	h	h	a	a	a	h	a	a	a	a	a	h	a	h	h	a	a	a	a	h	a	a	a	a	a	h	a
m_0819	LG11_YI96	26.595	h	a	h	h	a	a	h	h	a	h	a	a	h	a	h	h	h	a	a	h	h	h	a	a	a	h	a	a	a	a	a	h	a	h	h	a	a	a	a	h	a	a	a	a	-	h	a
m_0820	LG11_YI96	27.056000000000004	h	h	a	h	a	a	h	h	a	h	h	h	h	a	h	a	h	h	a	a	a	a	h	a	a	a	a	h	h	a	h	h	a	a	a	h	h	a	a	h	a	h	a	a	h	a	a
m_0821	LG11_YI96	29.933	h	a	h	h	a	a	h	h	a	h	a	a	h	a	h	h	h	a	a	h	h	h	h	a	a	h	a	a	a	a	a	h	a	a	h	a	a	a	a	h	a	a	a	a	a	h	a
m_0822	LG11_YI96	36.262	a	a	h	a	h	h	a	a	h	a	a	a	a	h	a	h	a	a	h	h	h	h	a	h	h	h	h	a	a	h	a	a	h	h	h	a	a	h	h	a	h	a	h	a	a	h	a
m_0823	LG11_YI96	37.128	a	a	h	a	h	h	a	a	h	a	a	a	a	h	a	h	a	a	h	h	h	h	a	h	h	h	h	a	a	h	a	a	h	h	h	a	a	h	h	a	h	a	h	a	a	h	a
m_0824	LG11_YI96	38.266000000000005	h	a	h	h	a	a	h	h	a	h	a	a	h	h	h	h	h	a	a	h	h	h	h	a	a	h	a	a	a	a	a	h	a	a	h	a	h	a	a	h	a	h	a	h	a	h	h
m_0825	LG11_YI96	39.650000000000006	a	h	a	a	h	h	a	a	h	a	h	h	a	a	a	a	a	h	h	a	a	a	a	h	h	a	h	h	h	a	h	a	h	h	a	h	a	h	h	a	h	a	h	a	h	a	a
m_0826	LG11_YI96	39.992000000000004	h	h	a	h	a	a	h	h	a	h	h	h	h	a	h	a	h	h	a	a	a	a	h	a	a	a	a	h	h	h	h	h	a	a	a	h	h	a	a	h	a	h	a	h	h	a	h
m_0827	LG11_YI96	40.682	a	a	h	a	h	h	a	a	h	a	a	a	a	h	a	h	a	a	h	h	h	h	a	h	h	h	h	a	a	a	a	a	h	h	h	a	a	h	h	a	h	a	h	a	h	h	a
m_0828	LG11_YI96	41.372	a	h	a	a	h	h	a	a	h	a	h	h	a	a	a	a	a	h	h	a	a	a	a	h	h	a	h	h	h	a	h	a	h	h	a	h	a	h	h	a	h	a	h	a	h	a	a
m_0829	LG11_YI96	41.543	h	h	a	h	a	a	h	h	a	h	h	h	h	a	h	a	h	h	a	a	a	a	h	a	a	a	a	h	h	h	h	h	a	a	a	h	h	a	a	h	a	h	a	h	h	a	h
m_0830	LG11_YI96	41.714000000000006	h	h	a	h	h	h	h	h	h	h	h	h	h	a	h	a	h	h	h	a	a	a	h	h	h	a	h	h	h	h	h	h	h	h	a	h	h	h	h	h	h	h	h	h	h	a	h
m_0831	LG11_YI96	42.057	h	h	a	h	a	a	h	h	a	h	h	h	h	a	h	a	h	h	a	a	a	a	h	a	a	a	a	h	h	h	h	h	a	a	a	h	h	a	a	h	a	h	a	h	h	a	h
m_0832	LG11_YI96	42.59	h	a	h	h	-	a	h	h	a	h	a	a	h	h	a	h	h	a	-	h	h	h	h	a	a	h	a	a	a	h	a	h	a	a	h	a	h	a	a	h	a	h	a	h	h	h	h
m_0833	LG11_YI96	43.088	a	h	a	a	h	h	a	a	h	a	h	h	a	a	h	a	a	h	a	a	a	a	a	h	h	a	h	h	h	a	h	a	h	h	a	h	a	h	h	a	h	a	h	a	a	a	a
m_0834	LG11_YI96	44.129000000000005	a	a	h	a	h	h	a	a	h	a	a	a	a	h	a	h	a	a	a	h	h	h	a	h	h	h	h	a	a	a	a	a	h	h	h	a	a	h	h	a	h	a	h	a	a	h	a
m_0835	LG11_YI96	44.646	h	h	a	h	a	a	h	h	a	h	h	h	h	a	h	a	h	h	h	a	a	a	h	a	a	a	a	h	h	h	h	h	a	a	a	h	h	a	a	h	a	h	a	h	h	a	h
m_0836	LG11_YI96	45.163000000000004	a	a	h	a	h	h	a	a	h	a	a	a	a	h	a	h	a	a	a	h	h	h	a	h	h	h	h	a	a	a	a	a	h	h	h	a	a	h	h	a	h	a	h	a	-	h	a
m_0837	LG11_YI96	46.736000000000004	a	a	h	a	h	h	a	a	h	a	a	a	a	h	a	h	a	a	a	h	h	h	a	h	h	h	h	a	a	a	a	a	h	h	h	a	a	h	h	a	h	a	h	a	a	h	a
m_0838	LG11_YI96	49.394000000000005	h	a	h	h	a	a	h	h	a	h	a	a	h	h	a	h	a	a	h	h	h	a	h	a	a	h	a	a	a	h	a	h	a	a	h	a	h	a	a	h	a	h	a	h	h	a	h
m_0839	LG11_YI96	51.126	h	a	h	h	a	a	h	h	a	h	a	a	h	h	a	h	a	a	h	h	h	a	h	a	a	h	a	a	a	h	a	h	a	a	h	a	h	a	a	h	a	h	a	h	h	a	h
m_0840	LG11_YI96	54.752	a	a	h	a	h	h	a	a	h	a	a	a	a	h	a	a	h	a	a	h	h	a	a	a	h	h	h	a	h	a	a	a	h	h	h	a	a	h	h	a	h	a	h	a	a	h	a
m_0841	LG11_YI96	56.82	h	a	h	h	a	a	h	h	a	a	a	a	h	h	h	a	a	a	h	h	h	a	h	h	a	h	a	a	h	h	a	h	h	a	h	h	h	a	a	h	h	h	a	h	h	a	h
m_0842	LG11_YI96	57.044000000000004	a	a	h	a	h	h	a	a	h	h	a	a	a	h	h	a	h	a	a	h	h	a	a	a	h	h	h	a	h	a	a	a	h	h	h	h	a	h	h	a	h	a	h	a	a	h	a
m_0843	LG11_YI96	58.921	h	h	h	-	h	h	h	h	h	h	h	h	h	h	h	h	h	h	h	h	h	h	h	h	h	h	-	h	h	h	h	h	h	-	h	-	h	h	h	h	h	h	h	h	h	-	h
m_0844	LG11_YI96	59.611	h	h	a	h	a	a	h	h	a	a	h	h	h	a	a	h	a	h	h	a	a	h	h	h	a	a	a	h	a	h	h	h	h	a	a	a	h	a	a	h	a	a	a	h	h	a	h
m_0845	LG11_YI96	61.01	h	a	h	h	a	a	h	h	a	a	a	a	h	h	h	a	a	a	h	h	a	a	h	h	a	h	a	a	h	h	a	h	h	a	h	a	h	a	a	a	a	a	a	h	h	a	h
m_0846	LG11_YI96	62.751	a	h	a	a	h	h	h	a	h	h	h	h	a	a	a	h	a	h	a	h	h	h	a	a	h	a	h	h	a	a	h	a	a	h	a	h	a	h	h	h	h	h	h	a	a	h	a
m_0847	LG11_YI96	63.26800000000001	a	a	h	a	h	h	a	a	h	h	a	a	a	h	h	a	h	a	a	a	h	a	a	a	h	h	h	a	h	a	a	a	a	h	a	h	a	h	h	h	a	h	h	a	a	-	a
m_0848	LG11_YI96	63.782000000000004	a	h	a	a	h	h	h	a	h	h	h	h	h	a	a	h	a	h	a	h	h	h	a	a	h	a	h	h	a	a	h	a	a	h	h	h	a	h	h	h	h	h	h	a	a	a	a
m_0849	LG11_YI96	66.20599999999999	h	h	a	h	a	a	h	h	a	a	h	a	a	a	a	h	a	h	h	h	a	h	h	h	a	a	a	h	a	a	h	h	h	a	h	a	h	h	a	a	h	a	a	h	h	h	h
m_0850	LG11_YI96	66.59599999999999	a	h	a	a	h	h	h	a	h	h	h	a	h	a	a	h	a	h	a	h	h	h	a	a	h	a	h	h	a	h	h	a	a	h	h	h	a	a	h	h	h	h	h	a	a	a	a
m_0851	LG11_YI96	73.53	h	a	a	h	a	h	a	h	h	a	a	h	a	h	h	a	h	a	h	a	a	a	h	h	a	h	a	h	h	a	a	h	h	a	a	a	h	h	a	a	a	a	a	a	a	h	h
m_0852	LG11_YI96	76.872	h	h	a	h	a	h	h	h	a	a	h	a	a	a	a	h	a	h	h	h	a	h	h	h	a	a	a	a	a	a	h	h	h	a	h	a	h	h	a	a	h	a	a	h	h	h	h
m_0853	LG11_YI96	95.178	h	h	a	h	a	h	h	h	a	a	h	a	a	h	a	h	a	h	h	a	h	h	h	h	a	a	a	a	a	a	a	h	h	a	h	a	h	h	h	a	a	a	a	h	h	h	h
m_0854	LG11_YI96	96.21	h	h	a	h	a	h	h	h	a	a	h	a	a	h	a	h	a	h	h	a	h	h	h	h	a	a	a	a	a	a	a	h	h	a	h	a	h	h	h	a	a	a	a	h	h	h	h
m_0855	LG11_YI96	99.666	h	h	a	h	a	h	h	h	a	a	h	a	a	h	a	h	a	h	h	a	h	h	h	h	a	a	a	a	a	a	a	h	h	a	h	a	h	h	h	a	a	a	a	h	h	-	h
m_0856	LG11_YI96	100.765	a	h	h	a	h	h	h	a	a	a	h	a	h	h	h	a	a	h	a	a	a	h	a	h	h	h	a	h	a	a	h	h	h	h	h	h	a	a	h	h	a	h	h	h	h	a	h
m_0857	LG11_YI96	100.78999999999999	h	h	a	h	a	h	h	h	a	a	h	a	a	h	a	h	a	h	h	a	h	h	h	h	a	a	a	a	a	a	a	h	h	a	h	a	h	h	h	a	a	a	a	h	h	h	h
m_0858	LG11_YI96	101.137	a	h	h	a	h	h	h	a	a	a	h	a	h	h	h	a	a	h	a	a	a	h	a	h	h	h	a	h	a	a	h	h	h	h	h	h	a	a	h	h	a	h	h	h	h	a	h
m_0859	LG01_YI38	0	h	a	a	a	h	a	a	h	a	h	h	h	a	h	h	h	h	a	h	h	h	h	a	h	a	h	a	a	h	a	a	h	h	h	h	a	h	h	a	a	a	a	h	h	a	a	h
m_0860	LG01_YI38	0.6899999999986903	h	a	a	a	h	a	a	a	a	h	h	h	a	h	h	h	h	a	h	h	h	h	a	h	a	h	a	a	h	a	h	h	h	h	h	a	h	h	a	a	a	a	h	h	a	a	h
m_0861	LG01_YI38	1.378999999998996	h	a	a	a	h	a	a	a	a	h	h	h	a	h	h	h	h	a	h	h	h	h	a	h	a	h	a	a	h	a	h	h	h	h	h	a	h	h	a	a	a	a	h	h	a	h	h
m_0862	LG01_YI38	1.7219999999997526	h	a	a	a	h	-	a	a	a	h	h	h	a	h	h	h	h	a	h	h	h	h	a	h	a	h	a	a	h	a	h	h	h	h	h	a	h	h	a	a	a	a	h	h	a	a	h
m_0863	LG01_YI38	5.25	h	a	h	h	h	h	h	h	a	h	h	h	h	h	h	h	h	a	h	h	h	h	a	h	a	h	a	h	h	a	h	h	h	h	h	h	h	h	h	h	a	h	h	h	h	h	h
m_0864	LG01_YI38	5.591999999998734	h	a	a	a	h	a	h	a	a	h	h	h	a	h	h	h	h	a	h	h	a	h	a	h	a	a	a	a	h	a	h	h	h	h	h	a	h	a	a	a	a	a	h	h	a	a	h
m_0865	LG01_YI38	10.859000000000378	a	h	h	h	h	h	h	h	a	h	a	h	h	h	h	h	a	a	h	h	h	h	a	a	a	h	a	h	h	h	a	h	a	a	a	h	h	a	h	h	a	h	h	a	a	h	a
m_0866	LG01_YI38	11.351999999998952	h	h	a	a	h	a	h	a	a	h	h	a	a	h	h	h	h	a	h	h	a	h	a	h	a	a	a	a	h	h	h	h	h	h	h	a	h	a	a	a	a	h	h	h	h	a	h
m_0867	LG01_YI38	11.694999999999709	h	h	a	a	h	a	h	a	a	h	h	a	a	h	h	h	h	a	h	h	a	h	a	h	a	a	a	a	h	h	h	h	h	h	h	a	h	a	a	a	a	h	h	h	h	a	h
m_0868	LG01_YI38	13.073999999998705	h	h	a	h	h	a	h	a	a	h	h	a	a	h	h	h	h	a	h	h	a	h	a	h	a	a	a	a	h	h	h	h	h	h	h	a	h	a	a	a	a	h	h	h	h	a	h
m_0869	LG01_YI38	14.45799999999872	h	h	a	h	h	h	h	a	a	h	h	a	a	h	h	h	h	a	h	h	a	h	h	h	a	a	a	a	h	h	h	h	h	h	h	a	h	a	a	a	a	h	h	h	h	a	h
m_0870	LG01_YI38	15.837999999999738	h	h	a	h	h	h	a	a	a	h	h	a	a	h	h	h	h	a	h	h	a	h	h	h	a	a	a	a	h	h	h	h	h	h	h	a	h	a	a	a	a	h	h	h	h	a	h
m_0871	LG01_YI38	16.18000000000029	h	h	a	h	h	h	a	a	a	h	h	a	a	h	h	h	h	a	h	h	a	h	h	h	a	a	a	a	h	h	h	h	h	h	h	a	h	a	a	a	a	h	h	h	h	a	h
m_0872	LG01_YI38	16.86999999999898	h	h	a	h	h	h	a	a	a	h	h	a	a	h	h	h	h	a	h	h	a	h	h	h	a	a	a	a	h	h	h	h	h	h	h	a	h	a	a	a	a	h	h	h	h	a	h
m_0873	LG01_YI38	18.253999999998996	h	h	a	h	h	h	a	h	a	h	h	a	a	h	h	h	h	a	h	h	a	h	h	h	a	a	a	a	h	h	h	h	h	h	h	a	h	a	a	a	a	h	h	h	h	a	h
m_0874	LG01_YI38	19.296000000000276	h	h	a	h	h	h	a	h	a	h	h	a	a	h	h	h	h	a	h	h	a	h	h	h	a	a	a	a	h	h	h	h	h	h	h	a	h	a	a	a	a	h	h	h	h	a	h
m_0875	LG01_YI38	25.08100000000013	h	h	a	h	h	h	a	h	a	h	a	a	a	h	a	h	h	a	h	h	a	h	h	a	h	a	a	h	h	h	h	h	h	a	h	a	h	a	a	a	a	h	h	h	h	a	h
m_0876	LG01_YI38	25.610999999998967	h	h	a	h	h	h	a	h	a	h	a	a	a	h	a	h	h	a	h	h	a	h	h	a	h	a	a	h	h	h	h	h	h	a	h	a	h	a	a	a	a	h	h	h	h	a	h
m_0877	LG01_YI38	25.764999999999418	h	h	a	h	h	h	a	h	a	h	a	a	a	h	a	h	h	a	h	h	a	h	h	a	h	a	a	h	h	h	h	h	h	a	h	a	h	a	a	a	a	h	h	h	h	a	h
m_0878	LG01_YI38	27.52599999999984	h	h	a	h	h	h	a	h	a	h	a	a	a	h	a	h	h	a	h	h	a	h	h	a	h	a	a	h	h	h	h	h	h	a	h	a	h	a	a	a	a	h	h	h	h	a	h
m_0879	LG01_YI38	30.93999999999869	a	h	h	h	h	a	a	h	a	h	a	h	h	h	a	h	a	a	h	h	h	h	a	a	h	h	a	h	a	h	a	h	a	a	a	h	h	a	h	h	a	h	h	a	a	h	a
m_0880	LG01_YI38	33.18299999999908	h	a	a	a	a	h	h	a	h	a	h	a	a	a	h	a	h	h	a	a	a	a	h	h	a	a	h	a	h	a	h	a	h	h	h	a	a	h	a	a	h	a	h	h	h	a	h
m_0881	LG01_YI38	33.873999999999796	h	a	a	a	a	h	h	a	h	a	h	a	h	a	h	a	h	h	a	a	a	a	h	h	a	a	h	a	h	a	h	a	h	h	h	a	a	h	a	a	h	a	h	h	h	a	h
m_0882	LG01_YI38	35.26599999999962	a	h	h	h	h	a	a	h	a	h	a	h	a	h	a	h	a	a	h	h	h	h	a	a	h	h	a	h	a	h	a	h	a	a	a	h	h	a	h	h	a	h	a	a	a	h	a
m_0883	LG01_YI38	35.957000000000335	a	h	h	h	h	a	a	h	a	h	h	h	a	h	a	h	a	a	h	h	h	h	a	a	h	h	a	h	a	h	a	h	a	a	a	h	h	a	h	h	a	h	a	a	a	h	a
m_0884	LG01_YI38	36.64799999999923	a	h	h	h	h	a	a	h	a	h	h	h	a	h	a	h	a	a	h	h	h	h	a	a	h	h	a	h	a	h	a	a	a	a	a	h	h	a	h	h	a	h	a	a	a	h	a
m_0885	LG01_YI38	40.20099999999911	a	h	h	h	h	a	a	h	a	h	h	h	a	h	a	h	a	h	h	h	h	h	a	a	h	h	a	h	a	h	a	a	a	a	a	h	h	a	h	a	a	h	a	a	a	h	a
m_0886	LG01_YI38	43.02399999999943	h	a	a	a	a	h	h	a	h	a	a	a	h	a	h	h	h	a	a	a	a	a	h	h	a	a	h	a	h	a	h	h	h	h	h	a	a	h	a	h	h	a	h	h	h	a	h
m_0887	LG01_YI38	45.126000000000204	h	a	a	a	a	h	h	a	h	a	a	a	h	a	h	h	h	a	a	a	a	h	h	h	a	h	h	a	h	a	h	h	h	h	a	a	a	h	a	h	h	a	h	h	h	a	h
m_0888	LG01_YI38	46.51800000000003	h	a	a	a	a	h	h	a	h	a	a	a	h	a	h	h	h	a	a	a	a	h	h	h	a	h	h	a	h	a	h	h	h	h	a	a	a	a	a	h	h	a	h	h	h	a	h
m_0889	LG01_YI38	48.61999999999898	a	h	h	h	h	a	a	h	a	h	h	h	a	h	a	a	a	h	h	h	h	a	a	a	h	a	a	h	a	a	a	a	a	a	h	h	h	h	h	a	a	h	a	a	a	h	a
m_0890	LG01_YI38	49.310999999999694	a	h	h	h	h	a	a	h	a	h	h	h	a	h	a	a	a	h	h	h	h	a	a	a	h	a	a	h	a	a	a	a	a	a	h	h	h	h	h	a	a	h	a	a	a	h	a
m_0891	LG01_YI38	51.413000000000466	h	a	a	h	a	h	h	a	h	a	a	a	h	a	h	h	h	a	a	a	a	h	a	h	a	h	h	a	h	h	h	h	h	h	a	a	a	a	a	h	h	a	h	h	h	a	h
m_0892	LG01_YI38	52.10399999999936	a	h	h	a	h	a	a	h	a	h	h	h	a	h	a	a	a	h	h	h	h	a	h	a	h	a	a	h	a	a	a	a	a	a	h	h	h	h	h	a	a	h	a	a	a	h	a
m_0893	LG01_YI38	52.79500000000007	a	h	h	a	h	a	a	h	a	h	h	h	a	h	a	a	a	h	h	h	h	a	h	a	h	a	a	h	a	a	a	a	a	a	h	h	h	h	h	a	a	h	a	a	a	h	a
m_0894	LG01_YI38	53.48599999999897	h	a	a	h	a	h	h	a	h	a	a	a	h	a	h	h	h	a	a	a	a	h	a	h	a	h	h	a	h	h	h	h	h	h	a	a	a	a	a	h	h	a	h	h	h	a	h
m_0895	LG01_YI38	60.73599999999897	a	h	h	a	h	-	a	h	a	h	h	h	a	h	a	a	a	h	a	h	h	a	h	a	h	a	a	h	a	a	h	a	a	a	h	h	h	h	h	a	a	h	a	a	a	-	a
m_0896	LG01_YI38	69.85900000000038	a	h	a	a	h	h	a	h	a	h	h	a	a	h	a	a	a	h	a	h	h	a	h	a	h	a	h	h	a	a	h	a	a	a	h	h	h	h	h	a	h	h	a	a	h	a	a
m_0897	LG01_YI38	75.67200000000048	a	h	a	a	h	h	a	h	a	h	h	a	a	h	a	a	a	h	a	h	h	a	h	a	h	a	h	h	a	a	h	a	a	a	h	h	h	h	h	a	h	h	a	a	h	a	a
m_0898	LG01_YI38	79.96699999999873	a	h	a	a	h	h	a	h	a	h	h	a	a	h	a	a	a	h	a	a	a	a	a	a	h	a	h	h	a	a	h	a	a	a	h	h	h	h	h	a	h	h	h	a	h	a	a
m_0899	LG01_YI38	80.65799999999945	a	h	a	a	h	h	a	h	a	h	h	a	a	h	a	a	a	h	a	a	a	a	a	a	a	a	h	h	a	a	h	a	a	a	h	h	h	h	h	a	h	h	h	a	h	a	a
m_0900	LG01_YI38	83.48099999999977	a	h	a	a	h	h	a	h	a	h	h	a	a	h	a	a	a	h	a	a	a	a	a	a	a	a	h	h	a	a	h	a	a	a	h	h	h	a	h	a	h	h	h	a	h	a	a
m_0901	LG01_YI38	84.17200000000048	a	h	a	a	h	h	a	h	a	h	h	a	a	h	a	a	a	h	a	a	a	h	a	a	a	a	h	h	a	a	h	a	a	a	h	h	h	a	h	a	h	h	h	a	h	a	a
m_0902	LG01_YI38	86.27399999999943	a	h	a	a	a	h	a	h	a	h	h	a	a	h	a	a	a	h	a	a	a	h	a	a	a	a	h	h	a	a	h	a	h	a	h	h	h	a	h	a	h	h	h	a	h	a	a
m_0903	LG01_YI38	87.66599999999926	h	a	h	h	h	a	h	a	h	a	a	h	h	a	h	h	h	a	h	h	h	a	h	h	h	h	a	a	h	h	a	h	h	h	a	a	a	h	a	h	a	a	a	h	a	h	h
m_0904	LG01_YI38	89.40300000000025	a	h	a	a	a	h	a	h	a	h	h	a	a	h	a	a	a	h	a	a	a	h	a	a	a	a	h	h	a	a	h	a	h	a	h	h	h	a	h	a	h	h	h	a	h	a	a
m_0905	LG01_YI38	95.3109999999997	a	h	a	h	a	h	h	a	h	h	h	h	a	a	h	h	h	a	h	h	a	-	h	-	-	a	h	h	h	a	a	h	a	h	a	h	a	a	h	h	a	a	h	h	h	a	a
m_0906	LG01_YI38	96.00799999999981	a	h	a	h	a	h	h	a	h	h	h	h	a	a	h	h	h	a	h	h	a	h	h	h	h	-	a	a	h	a	a	h	a	h	a	h	a	a	h	h	a	a	h	h	h	a	a
m_0907	LG01_YI38	97.7489999999998	a	h	a	a	a	h	a	h	a	h	h	a	a	h	a	a	a	h	a	a	a	h	a	a	a	a	h	h	a	a	h	a	h	a	h	h	h	a	h	a	h	h	h	a	h	a	a
m_0908	LG01_YI38	98.79099999999926	a	a	a	a	a	h	a	h	a	h	h	a	a	h	a	a	a	h	a	a	a	h	a	a	a	a	h	h	a	a	h	a	h	a	h	h	h	a	h	a	h	h	h	a	h	a	a
m_0909	LG01_YI38	100.97899999999936	h	h	h	h	h	a	a	a	h	a	a	h	h	a	h	h	h	a	h	h	h	a	h	h	h	h	a	a	h	h	a	h	a	h	a	a	a	h	a	h	a	a	a	h	a	h	h
m_0910	LG01_YI38	101.51499999999942	a	a	a	a	a	h	h	h	a	h	h	a	a	h	a	a	a	h	a	a	a	h	a	a	a	a	h	h	a	a	h	a	h	a	h	h	h	a	h	a	h	h	h	a	h	a	a
m_0911	LG01_YI38	102.59399999999914	a	a	a	a	a	h	h	h	a	h	h	a	a	h	a	a	a	h	a	a	a	h	a	a	a	a	h	h	a	a	h	a	h	a	h	h	h	a	h	a	h	h	h	a	h	a	a
m_0912	LG01_YI38	103.67299999999886	h	h	h	h	h	a	h	h	a	a	a	a	h	h	a	a	a	h	a	a	h	a	a	a	a	h	h	h	a	h	h	a	h	a	h	a	h	h	a	h	h	h	a	a	a	h	h
m_0913	LG01_YI38	108.70700000000033	a	a	a	a	a	h	h	h	a	a	h	a	a	h	a	a	a	h	a	a	a	h	a	a	a	a	h	h	a	a	h	h	h	a	h	h	h	a	h	a	h	h	h	a	h	a	a
m_0914	LG01_YI38	109.23499999999876	h	h	h	h	h	a	a	a	h	h	a	h	h	a	h	h	h	a	h	h	h	a	h	h	h	h	a	a	h	h	a	a	a	h	a	a	a	h	a	h	a	a	a	h	a	h	h
m_0915	LG01_YI38	110.29899999999907	h	h	h	h	h	a	a	a	h	h	a	h	h	a	-	h	h	a	h	h	h	a	h	h	h	h	a	a	h	h	a	a	a	h	a	a	h	h	a	h	a	a	a	h	a	h	h
m_0916	LG01_YI38	111.90799999999945	h	h	h	h	h	a	a	a	h	h	a	h	h	a	h	h	h	a	h	h	h	a	h	h	h	h	a	a	h	h	a	a	a	h	a	a	a	h	a	h	a	a	a	h	-	h	h
m_0917	LG01_YI38	112.4380000000001	h	h	h	h	h	a	a	a	h	h	h	h	h	a	h	h	h	a	h	h	h	a	h	h	h	h	a	a	h	h	a	a	a	h	a	a	a	h	a	h	a	a	a	h	-	h	h
m_0918	LG01_YI38	112.96600000000035	a	a	a	a	a	h	a	a	h	a	a	h	a	a	a	h	h	a	h	h	a	h	h	h	h	a	a	a	h	a	a	a	a	h	a	h	a	a	h	a	a	a	h	h	h	h	a
m_0919	LG01_YI38	114.69800000000032	a	a	a	a	a	h	a	a	h	a	a	h	a	a	a	h	h	a	h	h	a	h	h	h	h	a	a	a	h	a	a	a	a	h	h	h	h	a	h	a	a	a	h	h	h	h	a
m_0920	LG01_YI38	115.03999999999905	a	a	a	a	a	h	a	a	h	a	a	h	a	a	a	h	h	a	h	h	a	h	h	h	h	a	a	a	h	a	a	a	a	h	h	h	h	a	h	a	a	a	h	h	h	h	a
m_0921	LG01_YI38	115.38299999999981	a	a	a	a	a	h	a	a	h	a	a	h	a	a	a	h	h	a	h	h	a	h	h	h	h	a	a	a	h	a	a	a	a	h	h	h	h	a	h	a	a	a	h	h	h	h	a
m_0922	LG01_YI38	116.07200000000012	h	h	h	h	h	a	h	h	a	h	h	a	h	h	h	a	a	a	a	a	h	a	a	a	a	h	h	h	a	h	h	h	h	a	a	a	a	h	a	h	h	h	a	a	a	a	h
m_0923	LG01_YI38	118.51299999999901	a	a	a	a	a	h	a	a	h	a	a	h	a	h	a	h	h	h	h	h	a	h	h	h	h	a	h	a	a	a	a	a	a	h	a	h	h	a	h	a	a	a	h	h	h	h	a
m_0924	LG01_YI38	119.20199999999932	h	h	h	h	h	a	a	a	h	h	h	h	h	h	h	h	h	a	h	h	h	a	h	h	h	h	a	a	a	h	a	a	a	h	h	a	a	h	a	h	a	a	a	h	-	h	h
m_0925	LG02_YI38	0	h	h	h	a	a	a	a	h	a	a	a	h	a	h	h	a	h	a	a	h	h	a	a	h	h	a	h	h	h	a	a	a	a	h	a	h	h	a	h	a	a	a	a	h	h	h	a
m_0926	LG02_YI38	0.685	h	h	h	a	a	a	a	h	a	a	a	h	a	h	h	a	h	a	a	h	h	a	a	h	h	a	h	h	h	a	a	a	a	h	a	h	h	a	h	a	a	a	a	h	h	h	a
m_0927	LG02_YI38	1.37	a	h	h	a	a	h	a	h	a	h	h	a	h	a	h	h	a	a	h	h	a	h	a	h	h	a	h	h	a	a	a	a	a	h	a	a	a	a	h	h	h	h	a	a	h	h	a
m_0928	LG02_YI38	2.412	h	h	h	a	a	a	a	h	a	a	a	h	a	h	h	a	h	a	a	h	h	a	a	h	h	a	h	h	h	a	a	a	a	h	a	h	h	a	h	h	a	a	a	h	h	h	a
m_0929	LG02_YI38	3.455	a	a	a	h	h	h	h	a	h	h	h	a	h	a	a	h	h	h	h	a	a	h	h	a	a	h	a	a	a	h	h	h	h	a	h	a	a	h	a	a	h	h	h	a	a	a	h
m_0930	LG02_YI38	5.089	h	h	h	a	a	a	a	h	a	a	a	h	a	h	h	a	a	a	a	h	h	a	a	h	h	a	h	h	h	a	a	a	a	h	a	h	h	a	h	h	a	a	a	h	h	h	a
m_0931	LG02_YI38	6.723	a	a	a	h	h	h	h	a	h	h	h	a	h	a	a	h	h	h	h	a	a	h	h	a	a	h	a	a	a	h	h	h	h	a	h	a	a	h	a	a	h	h	h	a	a	a	h
m_0932	LG02_YI38	7.179	h	h	h	a	a	a	a	h	a	a	a	h	a	h	-	a	a	a	a	h	h	a	a	h	h	a	h	h	h	a	a	a	a	h	a	h	h	a	h	h	-	a	a	h	h	h	a
m_0933	LG02_YI38	8.097	h	a	h	h	h	a	h	a	h	a	a	h	a	h	a	a	a	h	a	a	h	a	h	a	a	h	a	a	h	h	h	h	h	a	a	h	h	h	a	a	a	h	h	a	h	a	h
m_0934	LG02_YI38	8.671	h	h	h	a	a	a	a	h	a	a	a	h	a	h	h	a	a	a	a	h	h	a	a	h	h	a	h	h	h	a	a	a	a	h	a	h	h	a	h	h	a	a	a	h	h	h	a
m_0935	LG02_YI38	9.826	a	a	a	h	h	h	h	a	h	h	h	a	h	a	a	h	h	h	h	a	a	h	h	a	a	h	a	a	a	h	h	h	h	a	h	a	a	h	a	a	h	h	h	a	a	h	h
m_0936	LG02_YI38	11.57	a	h	a	h	a	h	a	h	a	h	h	a	h	a	h	h	h	a	h	h	a	h	a	h	h	a	h	h	a	a	a	a	a	h	h	a	a	a	h	h	h	a	a	h	a	h	a
m_0937	LG02_YI38	11.913	h	a	h	a	h	a	h	a	h	a	a	h	a	h	a	a	a	h	a	a	h	a	h	a	a	h	a	a	h	h	h	h	h	a	a	h	h	h	a	a	a	h	h	a	h	a	h
m_0938	LG02_YI38	12.955	h	h	h	a	a	a	a	h	a	a	a	h	a	h	h	a	a	a	a	h	h	a	a	h	h	a	h	h	h	a	a	a	a	h	a	h	h	a	h	h	a	a	a	h	h	h	a
m_0939	LG02_YI38	13.989	h	a	h	a	h	-	h	a	h	a	a	h	a	h	a	a	a	h	a	h	h	a	h	a	a	h	a	-	h	h	h	h	h	a	a	h	h	h	a	a	a	h	h	-	h	-	h
m_0940	LG02_YI38	13.996	h	h	h	a	a	h	a	h	a	a	a	h	a	h	h	a	a	a	a	a	h	a	a	h	h	a	h	h	h	a	a	a	a	h	a	h	h	a	h	h	a	a	a	h	h	h	a
m_0941	LG02_YI38	14.686	h	a	h	a	h	h	h	a	h	a	a	h	a	h	a	a	a	h	a	h	h	a	h	a	a	h	a	a	h	h	h	h	h	a	a	h	h	h	a	a	a	h	h	a	h	a	h
m_0942	LG02_YI38	15.375	a	a	a	h	h	a	h	a	h	h	h	a	h	a	a	h	h	h	h	h	a	h	h	a	a	h	a	a	a	h	h	h	h	a	h	a	a	h	a	a	h	h	h	a	a	a	h
m_0943	LG02_YI38	15.718	h	a	h	a	h	h	h	a	h	a	a	h	a	h	a	a	a	h	a	h	h	a	h	a	a	h	a	a	h	h	h	h	h	a	a	h	h	h	a	a	a	h	h	a	h	a	h
m_0944	LG02_YI38	16.06	h	a	h	a	h	h	h	a	h	a	a	h	a	h	a	a	a	h	a	h	h	a	h	a	a	h	a	a	h	h	h	h	h	a	a	h	h	h	a	a	a	h	h	a	h	a	h
m_0945	LG02_YI38	16.678	a	a	a	h	h	a	h	a	h	h	h	a	h	a	a	h	h	h	h	h	a	h	h	a	a	h	a	a	a	h	h	h	h	a	h	a	a	h	a	a	h	h	h	a	a	a	h
m_0946	LG02_YI38	17.295	a	a	a	h	h	a	h	a	h	h	h	a	h	a	a	h	h	h	h	h	a	h	h	a	a	h	a	a	a	h	h	h	h	a	h	a	a	h	a	a	h	h	h	a	a	a	h
m_0947	LG02_YI38	17.913	a	a	a	h	h	a	h	a	h	h	h	a	h	a	a	h	h	h	h	h	a	h	h	a	a	h	a	a	a	h	h	h	h	a	h	a	a	h	a	a	h	h	h	a	a	a	h
m_0948	LG02_YI38	19.156	h	h	h	a	a	h	a	h	a	a	a	h	a	h	h	a	a	a	a	a	h	a	a	h	h	a	h	h	h	a	a	a	a	h	a	h	h	a	h	h	a	a	a	h	h	h	a
m_0949	LG02_YI38	21.679	h	a	h	a	h	h	h	a	h	a	a	h	a	h	a	a	a	h	a	h	h	a	h	a	a	a	a	a	h	h	h	h	h	a	a	h	h	a	h	a	a	h	a	a	h	a	h
m_0950	LG02_YI38	23.271	a	a	a	h	h	a	h	a	h	h	h	a	h	a	a	h	h	h	h	h	a	h	h	a	a	h	a	a	a	h	h	h	h	a	h	a	a	h	h	a	h	h	h	a	a	a	h
m_0951	LG02_YI38	25.682	h	a	a	h	h	a	h	a	h	h	h	a	h	a	-	h	h	h	h	h	a	h	h	a	a	h	a	a	a	h	h	h	h	a	h	a	-	h	h	a	h	h	h	a	a	a	h
m_0952	LG02_YI38	28.092	h	a	a	h	h	a	h	a	h	h	h	a	h	a	a	h	h	h	h	h	a	h	h	a	a	h	a	a	a	h	h	h	h	a	h	a	a	h	h	a	h	h	h	a	a	a	h
m_0953	LG02_YI38	33.871	h	a	a	h	h	a	h	a	h	h	h	a	h	a	a	h	h	h	h	h	a	h	h	a	a	h	a	a	a	h	h	h	h	a	h	a	a	h	h	a	h	h	h	a	a	a	h
m_0954	LG02_YI38	36.277	h	a	a	h	h	a	h	a	h	h	h	a	h	a	a	h	h	h	h	h	a	h	h	a	a	h	a	a	a	h	h	h	h	a	h	a	a	h	h	a	h	h	h	a	a	a	h
m_0955	LG02_YI38	40.344	a	h	h	a	a	h	a	h	a	a	a	h	a	h	h	a	a	a	a	a	h	a	a	h	h	a	h	h	h	a	h	a	a	h	a	h	h	a	a	h	a	a	a	h	h	h	a
m_0956	LG02_YI38	41.135	a	h	h	a	a	h	a	h	a	a	a	h	a	h	h	a	a	a	a	a	h	a	a	h	h	a	h	h	h	a	h	a	a	h	a	h	h	a	a	h	h	a	a	h	h	h	a
m_0957	LG02_YI38	43.541	h	a	a	h	h	-	h	a	h	h	h	a	h	a	a	h	h	h	h	h	a	h	h	a	a	h	a	a	a	h	a	h	h	a	h	a	a	h	h	a	a	h	h	a	a	-	h
m_0958	LG02_YI38	43.813	h	a	a	h	a	h	a	a	a	h	h	a	h	a	h	a	h	h	h	h	a	a	a	h	a	h	h	h	a	a	h	a	h	h	h	a	a	h	h	h	a	a	h	h	a	-	h
m_0959	LG02_YI38	45.807	a	h	h	a	a	h	a	h	a	a	a	h	a	h	h	a	a	a	a	a	h	a	a	h	h	a	h	h	h	a	h	a	a	h	a	h	h	a	a	h	h	a	a	h	h	h	a
m_0960	LG02_YI38	48.222	h	a	a	h	h	a	h	a	h	h	h	a	h	a	a	h	h	h	h	h	a	h	h	a	a	h	a	a	a	h	a	h	h	a	h	a	a	h	h	a	a	h	h	a	-	a	h
m_0961	LG02_YI38	49.422	h	a	a	h	h	a	h	a	h	h	h	a	h	a	a	h	h	h	h	h	a	h	h	a	a	a	a	a	a	h	a	h	h	a	h	a	a	h	h	a	a	h	h	a	a	a	h
m_0962	LG02_YI38	51.837	a	h	h	a	a	h	a	h	a	a	a	h	a	h	h	a	a	a	a	a	h	a	a	h	h	h	h	h	h	a	h	a	a	h	a	h	h	a	a	h	h	a	a	h	h	h	a
m_0963	LG02_YI38	53.036	a	h	h	a	a	h	h	h	h	h	a	h	h	h	a	h	h	a	a	a	h	h	h	a	h	h	a	a	h	h	a	h	a	a	a	h	h	a	a	a	h	h	a	a	h	h	a
m_0964	LG02_YI38	54.778	h	a	a	h	h	a	a	a	a	a	h	a	a	a	h	a	a	h	h	h	a	a	a	h	a	a	h	h	a	a	h	a	h	h	h	a	a	h	h	h	a	a	h	h	h	a	h
m_0965	LG02_YI38	55.929	a	h	h	a	a	h	h	h	a	a	a	h	a	h	h	a	a	a	a	a	h	a	a	h	h	h	h	h	h	a	h	a	a	h	a	h	h	a	a	h	h	a	a	h	h	h	a
m_0966	LG02_YI38	56.582	h	a	a	h	h	a	a	a	h	h	h	a	h	a	a	h	h	h	h	h	a	h	h	a	a	a	a	a	a	h	a	h	h	a	h	a	a	h	h	a	a	h	h	a	a	a	h
m_0967	LG02_YI38	61.918	h	a	a	h	h	h	h	a	a	a	a	a	a	a	h	a	a	h	h	h	a	a	a	h	-	a	h	a	a	a	h	h	h	h	h	a	a	h	h	h	a	a	a	h	h	a	h
m_0968	LG02_YI38	62.842	a	h	h	a	a	a	h	h	a	a	h	a	a	h	h	a	a	a	a	a	h	a	a	h	h	h	h	h	h	a	h	h	a	h	a	h	h	a	a	h	h	a	h	h	h	h	a
m_0969	LG02_YI38	63.714	a	h	h	a	a	a	h	h	a	a	h	a	a	h	h	a	a	a	a	a	h	a	a	h	h	h	h	h	h	a	h	h	a	h	a	h	h	a	a	h	h	a	h	h	h	h	a
m_0970	LG02_YI38	64.586	a	h	h	a	a	a	h	h	a	a	h	a	a	h	h	a	a	a	a	a	h	a	a	h	h	h	h	h	h	a	h	h	a	h	a	h	h	a	a	h	h	a	h	h	h	-	a
m_0971	LG02_YI38	65.458	a	h	h	a	a	a	h	h	a	a	h	a	a	h	h	a	a	a	a	a	h	a	a	h	h	h	h	h	h	a	h	h	a	h	a	h	h	a	a	h	h	a	h	h	h	h	a
m_0972	LG02_YI38	66.147	h	a	a	h	h	h	h	a	h	h	a	h	h	a	h	h	h	h	h	h	a	h	h	h	a	a	h	a	a	h	h	h	h	h	h	a	a	h	h	h	a	h	a	h	h	a	h
m_0973	LG02_YI38	66.49	h	h	h	h	h	h	h	h	a	a	h	h	a	h	h	a	a	h	h	h	h	a	a	h	h	h	h	h	h	a	h	h	h	h	h	h	h	h	h	h	h	a	h	h	h	h	h
m_0974	LG02_YI38	67.299	h	a	a	h	h	h	a	a	h	h	a	h	h	a	a	h	h	h	h	h	a	h	h	a	a	a	a	a	a	h	a	a	h	a	h	a	a	h	h	a	a	h	a	a	a	a	h
m_0975	LG02_YI38	68.107	a	h	h	a	a	a	h	h	a	a	h	a	a	h	h	a	a	a	a	a	h	a	a	h	h	h	h	h	h	a	h	h	a	h	a	h	h	a	a	h	h	a	h	h	h	h	a
m_0976	LG02_YI38	68.916	a	a	h	a	a	a	h	h	a	a	h	a	a	h	h	a	a	a	a	a	h	a	a	h	h	h	h	h	h	a	h	h	a	h	a	h	h	a	a	h	h	a	h	h	h	h	a
m_0977	LG02_YI38	69.797	h	h	a	h	h	h	a	a	h	h	a	h	h	a	a	h	h	h	h	h	a	h	h	a	a	a	a	a	a	h	a	a	h	a	h	a	a	h	h	a	a	h	a	a	a	a	h
m_0978	LG02_YI38	70.677	h	h	a	h	h	h	h	a	h	a	a	h	a	a	h	a	a	h	h	h	a	a	a	h	a	a	h	a	a	a	h	h	h	h	h	a	a	h	h	h	a	a	a	h	h	a	h
m_0979	LG02_YI38	71.195	a	a	h	a	a	a	h	h	a	a	h	a	a	h	h	a	a	a	a	a	h	a	a	h	h	h	h	h	h	a	h	h	a	h	a	h	h	a	h	h	h	a	h	h	h	h	a
m_0980	LG02_YI38	71.712	h	h	a	h	h	h	a	a	h	h	a	h	h	a	a	h	h	h	h	h	a	h	h	a	a	a	a	a	a	h	a	h	h	a	h	a	a	h	a	a	a	h	a	a	a	a	h
m_0981	LG02_YI38	72.229	h	h	a	h	h	h	a	a	h	h	-	h	h	a	a	h	h	h	h	h	a	h	h	a	a	a	a	a	a	h	a	h	h	a	h	a	a	h	-	a	a	h	a	a	a	a	h
m_0982	LG02_YI38	72.746	a	a	h	a	a	a	h	h	a	a	h	a	a	h	h	a	a	a	a	a	h	a	a	h	h	h	h	h	h	a	h	a	a	h	a	h	h	a	h	h	h	a	a	h	h	h	a
m_0983	LG02_YI38	73.263	h	h	a	h	h	h	a	a	h	h	a	h	h	a	a	h	h	h	h	h	a	h	h	a	a	a	a	a	a	h	a	h	h	a	h	a	a	h	a	a	a	h	h	a	a	a	h
m_0984	LG02_YI38	73.78	a	a	h	a	a	a	h	h	a	a	h	a	a	h	h	a	a	a	a	a	h	a	a	h	h	h	h	h	h	a	h	a	a	h	a	h	h	a	h	h	h	a	a	h	h	h	a
m_0985	LG02_YI38	75.893	a	a	h	a	a	a	a	h	a	h	h	a	h	h	-	h	h	a	a	a	h	h	h	a	h	a	a	h	h	h	a	h	a	a	a	a	h	a	h	a	h	h	a	a	a	h	a
m_0986	LG02_YI38	76.235	h	h	a	h	h	h	a	a	h	h	a	h	h	a	a	h	h	h	h	h	a	h	h	a	a	h	a	a	a	h	a	h	h	a	h	h	a	h	a	a	a	h	h	a	a	a	h
m_0987	LG02_YI38	78.083	a	a	h	a	a	a	a	h	a	a	h	a	a	h	h	a	a	a	a	a	h	a	a	a	h	a	h	h	h	a	h	a	a	h	a	a	h	a	h	h	h	a	a	h	h	h	h
m_0988	LG02_YI38	78.691	h	h	a	h	h	h	h	a	h	h	a	h	h	a	a	h	h	h	h	h	a	h	h	h	a	h	a	a	a	h	a	h	h	a	h	h	a	h	a	a	a	h	h	a	a	a	a
m_0989	LG02_YI38	80.539	h	h	a	h	h	h	h	a	h	h	a	h	h	a	a	h	a	h	h	h	a	h	h	h	a	h	a	a	a	h	a	h	h	a	h	h	a	h	a	a	a	h	h	a	a	a	a
m_0990	LG02_YI38	82.211	a	h	h	a	a	a	h	h	a	h	h	a	h	h	h	h	a	a	a	a	h	h	h	h	h	a	a	h	h	a	a	h	a	a	a	a	h	a	h	a	h	h	a	a	a	h	h
m_0991	LG02_YI38	83.972	h	a	a	h	h	h	a	a	h	a	h	h	a	a	a	a	h	h	h	h	a	a	a	a	a	h	h	a	a	h	h	a	h	h	h	h	a	h	a	h	a	a	h	h	h	a	a
m_0992	LG02_YI38	84.101	h	h	a	h	h	h	h	a	h	h	a	h	h	a	a	h	a	h	h	h	a	h	h	h	a	h	a	a	a	h	a	h	h	a	h	h	a	h	a	a	a	h	h	a	a	a	a
m_0993	LG02_YI38	87.139	a	a	h	a	a	a	a	h	a	a	h	a	a	h	h	a	h	a	a	a	h	a	h	a	h	a	h	h	h	a	h	a	a	h	a	a	h	a	h	h	h	a	a	h	h	h	h
m_0994	LG02_YI38	89.243	a	h	h	a	a	-	h	h	a	h	a	a	h	h	h	h	a	a	a	a	a	h	a	h	h	a	a	h	h	a	a	h	a	a	a	a	h	a	h	a	h	h	a	a	a	h	h
m_0995	LG02_YI38	89.928	a	a	a	h	h	h	a	a	h	a	h	h	a	a	a	a	h	h	h	h	h	a	h	a	a	h	h	a	a	h	h	a	h	h	h	h	a	h	a	h	a	a	h	h	h	a	a
m_0996	LG02_YI38	92.399	h	h	a	h	h	h	h	a	h	h	a	h	h	a	a	h	a	h	h	h	a	h	a	h	a	h	a	a	a	h	a	h	h	a	h	h	a	h	a	a	a	h	h	a	a	a	a
m_0997	LG02_YI38	95.203	h	h	h	h	h	h	h	h	h	h	h	h	h	h	h	h	h	h	h	h	h	h	h	h	h	h	h	h	h	h	h	h	h	h	h	h	h	h	h	h	h	h	h	h	h	h	h
m_0998	LG02_YI38	98.363	h	h	h	a	a	a	h	h	a	h	a	a	h	h	h	h	h	a	a	a	a	a	a	h	a	a	h	h	a	a	a	h	h	h	a	a	h	a	h	a	a	h	a	a	a	h	h
m_0999	LG02_YI38	99.742	h	h	h	a	a	a	h	h	a	h	a	a	h	h	h	h	h	h	a	a	a	a	a	h	a	a	h	h	a	a	a	h	h	h	a	a	h	a	h	a	a	h	a	a	a	h	h
m_1000	LG02_YI38	99.787	h	h	a	h	h	h	h	a	h	h	a	h	h	a	a	h	a	h	h	h	a	a	a	h	a	h	a	a	a	h	a	h	a	h	h	h	a	h	a	a	a	h	h	a	a	a	a
m_1001	LG02_YI38	100.8	a	h	a	h	h	h	h	a	h	h	a	h	h	a	a	h	a	h	h	h	a	a	a	h	a	h	a	a	a	h	a	h	a	h	h	h	a	h	a	a	a	h	h	a	a	a	a
m_1002	LG02_YI38	101.303	a	h	a	h	h	h	h	a	h	h	a	h	h	a	a	h	a	h	h	h	a	a	a	h	a	h	a	a	a	h	a	h	a	h	h	h	a	h	a	a	a	h	h	a	a	a	a
m_1003	LG02_YI38	101.806	a	h	h	a	a	a	h	h	a	h	a	a	h	h	h	h	h	h	a	a	a	a	a	h	a	a	h	h	a	a	a	h	h	h	a	a	h	a	h	a	a	h	a	h	a	h	h
m_1004	LG02_YI38	102.848	a	h	h	a	a	a	h	h	a	h	a	a	h	h	h	h	h	h	a	a	a	a	a	h	a	a	h	h	a	a	a	h	h	h	a	a	h	a	h	a	a	h	a	h	a	h	h
m_1005	LG02_YI38	104.579	a	h	h	h	a	a	h	h	a	h	a	a	h	h	h	h	h	h	a	a	a	a	a	h	a	a	h	h	a	a	a	h	h	h	a	a	h	a	h	a	a	h	h	h	a	a	h
m_1006	LG02_YI38	105.978	h	a	a	a	h	h	a	a	h	a	h	h	a	a	h	a	a	a	h	h	h	h	h	a	h	h	a	a	h	h	h	a	a	a	h	h	a	h	a	h	h	a	a	a	h	h	a
m_1007	LG02_YI38	110.262	a	h	a	a	h	h	h	a	h	h	a	h	h	h	h	h	a	h	a	h	a	a	a	h	a	h	a	a	a	h	a	h	a	h	h	h	a	h	a	a	a	h	h	a	a	h	a
m_1008	LG02_YI38	110.952	a	h	h	h	a	a	h	h	a	h	a	a	h	a	a	h	h	h	h	a	a	a	a	h	a	a	h	h	a	a	a	h	h	h	a	a	h	a	h	h	a	h	h	h	h	a	h
m_1009	LG02_YI38	112.652	h	h	a	a	h	h	h	a	h	h	h	h	h	h	h	h	a	h	a	h	h	h	h	h	h	h	a	a	h	h	h	h	a	h	h	-	a	h	a	a	h	h	h	a	a	h	a
m_1010	LG02_YI38	112.682	a	h	a	a	h	h	h	a	h	h	a	h	h	h	h	h	a	h	a	h	a	a	a	h	a	h	a	a	a	h	a	h	a	h	h	h	a	h	a	a	a	h	h	a	a	h	a
m_1011	LG02_YI38	113.372	h	a	a	a	h	h	a	a	a	a	h	h	a	h	h	a	a	a	a	h	h	h	h	a	h	h	a	a	h	h	h	a	a	a	h	h	a	h	a	a	h	a	a	a	a	h	a
m_1012	LG02_YI38	114.057	a	h	a	a	h	h	h	a	a	a	a	h	h	h	h	h	a	h	a	h	a	a	a	h	a	h	a	a	a	h	a	h	a	h	h	h	a	h	a	a	a	h	h	a	a	h	a
m_1013	LG02_YI38	117.322	h	a	a	a	h	h	a	a	a	h	h	h	a	h	h	a	a	a	a	a	h	h	h	a	h	h	a	a	h	h	h	a	a	a	h	h	a	h	a	h	h	a	a	a	a	h	a
m_1014	LG02_YI38	118.013	h	a	a	a	h	h	a	a	a	h	a	h	a	h	h	a	a	a	a	a	h	h	h	a	h	h	a	a	h	h	h	a	a	a	h	h	a	h	a	h	h	a	a	h	a	-	a
m_1015	LG03_YI38	0	a	h	h	a	h	a	h	h	h	a	h	a	h	h	h	h	a	h	h	a	h	a	h	h	a	h	h	h	a	h	h	a	a	h	a	a	h	a	h	a	a	h	h	h	h	h	h
m_1016	LG03_YI38	0.69	a	h	h	h	h	a	a	a	a	h	a	h	h	h	a	h	h	h	h	a	h	a	h	a	a	h	h	h	h	a	h	h	h	h	a	h	h	h	a	a	h	h	h	h	a	a	a
m_1017	LG03_YI38	2.069	a	h	h	a	h	a	h	h	h	a	h	a	h	h	h	h	a	h	h	a	h	a	h	h	a	h	h	h	a	h	h	a	a	h	a	a	h	a	h	a	a	h	h	h	h	h	h
m_1018	LG03_YI38	5.218	a	h	a	a	h	a	h	h	h	a	h	a	h	h	h	h	a	h	h	a	h	a	h	h	a	h	h	h	a	h	h	a	a	h	a	a	h	a	h	a	a	h	h	h	h	h	h
m_1019	LG03_YI38	5.929	a	h	h	h	h	a	a	a	a	h	a	h	h	h	a	h	h	h	a	a	h	a	h	a	a	h	h	h	h	a	h	h	h	h	a	h	h	h	a	a	h	h	h	h	a	a	a
m_1020	LG03_YI38	6.172	a	h	h	h	h	a	a	a	a	h	a	h	h	h	a	h	h	h	a	a	h	a	h	a	a	h	h	h	h	a	h	h	h	h	a	h	h	h	a	a	h	h	h	h	a	a	a
m_1021	LG03_YI38	6.415	a	h	a	a	h	h	h	h	h	a	h	a	h	h	h	h	a	h	h	a	h	a	h	h	a	h	h	h	a	h	h	a	a	h	a	a	h	a	h	a	a	h	h	h	h	h	h
m_1022	LG03_YI38	6.96	a	h	a	a	h	h	h	h	h	a	h	a	h	h	h	h	a	h	h	a	h	a	h	h	a	h	h	h	a	h	h	a	a	h	a	a	h	a	h	a	a	h	h	h	h	h	h
m_1023	LG03_YI38	9.588	a	h	h	h	h	a	a	a	a	h	a	h	h	h	a	h	h	h	a	a	h	a	h	a	a	h	h	h	h	a	h	h	h	h	a	h	a	h	a	a	h	h	h	h	a	a	a
m_1024	LG03_YI38	13.118	a	h	h	h	h	a	a	a	a	h	a	h	h	h	a	h	h	h	a	a	h	a	h	a	a	h	h	h	h	a	h	h	h	h	a	h	a	h	a	a	h	h	h	h	a	a	a
m_1025	LG03_YI38	13.982	a	h	h	h	h	a	a	a	a	h	a	h	h	h	a	h	h	h	a	a	h	a	h	a	a	h	h	h	h	a	h	h	h	h	a	h	a	h	a	a	h	h	h	h	a	h	a
m_1026	LG03_YI38	14.846	a	h	h	h	h	a	a	a	a	h	a	h	h	h	a	h	h	h	a	a	h	a	h	a	a	h	h	h	h	a	h	h	h	h	a	h	a	h	a	a	h	h	h	h	a	a	a
m_1027	LG03_YI38	15.711	a	h	a	a	h	h	h	h	a	a	h	a	h	h	h	h	a	h	a	h	h	a	h	h	a	h	h	h	a	h	h	h	a	h	a	a	a	a	a	a	a	h	h	h	h	h	h
m_1028	LG03_YI38	16.317	a	h	h	h	h	a	a	a	h	h	a	h	h	h	a	h	h	h	a	a	h	a	h	a	a	h	h	h	h	a	h	h	h	h	a	h	a	h	a	a	h	h	h	h	a	a	a
m_1029	LG03_YI38	17.538	a	h	h	h	h	a	h	a	h	h	a	h	h	h	a	h	h	h	a	a	h	a	h	a	a	h	h	h	h	a	h	h	h	h	a	h	a	h	a	a	h	h	h	h	a	a	a
m_1030	LG03_YI38	19.382	a	h	h	h	h	a	h	a	h	h	a	h	h	h	a	h	h	h	a	a	h	a	h	a	a	h	h	h	h	a	h	h	h	h	a	h	a	h	a	a	h	h	h	h	a	a	a
m_1031	LG03_YI38	20.603	a	h	h	h	h	a	h	a	h	h	a	h	h	h	a	h	h	h	a	a	h	a	h	a	a	h	h	h	h	h	h	h	h	h	a	h	a	h	a	a	h	h	h	h	a	a	a
m_1032	LG03_YI38	20.946	a	h	a	a	h	h	a	h	a	a	h	a	a	h	h	h	a	h	a	h	h	h	h	h	a	h	h	h	a	a	h	h	a	h	a	a	a	a	a	a	a	h	h	a	h	h	h
m_1033	LG03_YI38	23.029	a	a	a	a	h	h	a	h	a	a	h	a	a	h	h	h	a	a	a	h	h	h	h	h	a	h	h	h	a	a	h	h	a	h	a	a	a	a	a	a	a	h	h	a	h	h	h
m_1034	LG03_YI38	23.201	a	a	h	h	h	a	h	a	h	h	a	h	h	h	a	h	h	h	a	a	h	a	h	a	a	h	h	h	h	h	h	h	h	h	a	h	a	h	a	a	h	h	h	h	a	a	a
m_1035	LG03_YI38	23.372	a	a	a	a	h	h	a	h	a	a	h	a	a	h	h	h	a	a	a	h	h	h	h	h	a	h	h	h	a	a	h	h	a	h	a	a	a	a	a	a	a	h	h	a	h	h	h
m_1036	LG03_YI38	25.476	a	a	a	a	h	h	a	h	a	a	h	a	a	h	h	h	a	a	a	h	h	h	h	h	a	h	h	h	a	a	h	h	a	h	a	a	a	a	a	a	a	h	h	a	h	h	h
m_1037	LG03_YI38	28.95	h	h	a	a	h	h	a	h	a	a	h	h	a	h	h	h	a	a	a	h	h	h	a	h	a	h	h	h	a	a	h	h	a	h	a	h	a	a	a	a	a	h	a	a	h	h	h
m_1038	LG03_YI38	30.048	h	h	a	a	h	h	a	h	a	a	h	h	a	h	h	h	a	a	a	h	h	h	a	h	a	h	h	h	a	a	h	h	a	h	a	h	a	a	a	a	a	h	a	a	h	h	h
m_1039	LG03_YI38	30.053	h	a	h	h	h	a	h	a	h	h	a	h	h	h	a	h	h	h	a	a	h	a	h	a	a	h	h	h	h	h	h	h	h	h	a	h	a	h	a	a	h	h	a	h	a	a	a
m_1040	LG03_YI38	34.327	a	a	h	h	a	a	h	a	h	h	a	a	h	a	a	a	h	h	h	a	a	a	h	a	h	a	a	a	h	h	a	a	h	a	h	a	h	h	h	h	h	a	h	h	a	a	a
m_1041	LG03_YI38	36.413	h	h	a	a	h	h	a	h	a	a	a	h	a	h	h	h	a	a	a	h	h	h	a	h	a	h	h	h	a	a	h	h	a	h	a	h	a	a	a	a	a	h	a	a	h	h	h
m_1042	LG03_YI38	38.279	h	a	h	h	h	a	h	a	h	h	a	h	h	h	a	h	h	h	a	a	h	a	h	a	a	h	h	h	h	h	h	h	h	h	a	h	a	h	a	a	h	h	a	h	a	a	a
m_1043	LG03_YI38	39.211	a	a	h	h	a	a	h	h	h	h	h	a	h	a	a	a	h	h	h	a	a	a	h	a	h	a	a	a	h	h	a	a	h	a	h	a	h	a	h	h	h	a	h	h	a	a	a
m_1044	LG03_YI38	40.59	a	a	h	a	a	a	h	h	h	h	h	a	h	a	a	a	h	h	h	a	a	a	h	a	h	a	a	a	h	h	a	a	h	a	h	a	a	a	h	h	h	a	h	h	a	a	a
m_1045	LG03_YI38	41.997	h	a	h	a	h	a	h	a	h	h	a	h	h	h	a	h	h	h	a	a	h	a	h	a	a	h	h	h	h	h	h	h	h	h	a	h	a	h	a	a	h	h	a	h	a	a	a
m_1046	LG03_YI38	43.404	a	h	a	h	a	h	a	h	a	a	h	a	a	a	h	a	a	a	h	h	a	h	a	h	h	a	a	a	a	a	a	a	a	a	h	a	h	a	h	h	a	a	h	a	h	h	h
m_1047	LG03_YI38	43.746	a	a	h	a	a	a	h	h	h	h	h	a	h	a	a	a	a	h	h	a	a	a	h	a	h	a	a	a	h	h	a	a	h	a	h	a	a	a	h	h	h	a	h	h	a	h	a
m_1048	LG03_YI38	44.088	a	a	h	a	a	a	h	h	h	h	h	a	h	a	a	a	a	h	h	a	a	a	h	a	h	a	a	a	h	h	a	a	h	a	h	a	a	a	h	h	h	a	h	h	a	a	a
m_1049	LG03_YI38	45.3	h	a	h	a	h	a	h	a	h	h	a	h	h	h	a	h	h	h	a	a	h	a	h	a	a	h	h	h	h	h	h	h	h	h	a	h	a	h	a	a	h	a	a	h	a	a	a
m_1050	LG03_YI38	45.902	h	a	h	a	h	a	h	a	h	h	a	h	h	h	a	h	h	h	a	a	h	a	h	a	a	h	h	h	h	h	h	h	h	h	a	h	a	h	a	a	h	a	a	h	a	a	a
m_1051	LG03_YI38	46.504	h	a	h	a	h	a	h	a	h	h	a	h	h	h	a	h	h	h	a	a	h	a	h	a	a	h	h	h	h	h	h	h	h	h	a	h	a	h	a	a	h	a	a	h	a	a	a
m_1052	LG03_YI38	49.74	a	h	a	h	a	h	a	h	a	a	h	a	a	a	h	a	a	a	h	h	a	h	a	h	h	a	a	a	a	a	a	a	a	a	h	a	h	a	h	h	a	h	h	a	h	h	h
m_1053	LG03_YI38	50.369	h	a	h	a	h	a	h	a	h	h	a	h	h	h	a	h	h	h	a	a	h	a	h	a	a	h	h	h	h	h	h	h	h	h	a	h	a	h	a	a	h	a	a	h	a	a	a
m_1054	LG03_YI38	50.714	a	h	a	h	a	h	a	h	a	a	h	a	a	a	h	a	a	a	h	h	a	h	a	h	h	a	a	a	a	a	a	a	a	a	h	a	h	a	h	h	a	h	h	a	h	h	h
m_1055	LG03_YI38	51.059	h	a	h	a	a	a	h	h	h	h	h	a	h	a	a	a	a	h	h	a	h	a	h	a	h	a	a	a	h	h	a	a	h	a	h	a	a	a	h	h	h	h	a	h	a	a	a
m_1056	LG03_YI38	52.091	a	h	a	h	h	a	a	a	a	a	a	h	a	h	h	h	h	a	a	h	a	h	a	h	a	h	h	h	a	a	h	h	a	h	a	h	h	h	a	a	a	a	h	a	h	h	a
m_1057	LG03_YI38	52.433	h	a	h	a	h	h	h	a	h	h	a	h	h	h	a	h	h	h	-	a	h	a	h	a	a	h	h	h	h	h	h	h	h	h	a	h	a	h	a	a	h	a	a	h	-	-	a
m_1058	LG03_YI38	52.776	h	a	h	a	h	h	h	a	h	h	a	h	h	h	a	h	h	h	a	a	h	a	h	a	a	h	h	h	h	h	h	h	h	h	a	h	a	h	a	a	h	a	a	h	a	a	a
m_1059	LG03_YI38	55.286	h	a	h	a	h	h	h	a	h	h	a	h	h	h	a	h	h	h	a	a	h	a	a	a	a	h	h	h	h	h	h	h	h	h	a	h	a	h	a	a	h	a	a	h	a	a	a
m_1060	LG03_YI38	56.269	h	a	h	a	a	h	h	h	h	h	h	a	h	a	a	a	a	h	h	a	h	a	a	a	h	a	a	a	h	h	a	a	h	h	h	a	a	a	h	h	h	h	a	a	a	a	h
m_1061	LG03_YI38	56.611	a	h	a	h	a	a	a	h	a	a	h	a	a	a	-	a	a	a	h	h	a	h	h	h	h	a	a	a	a	a	a	a	a	a	h	a	-	a	h	h	a	h	h	h	h	h	h
m_1062	LG03_YI38	57.301	h	a	h	a	a	h	h	h	h	h	h	a	h	a	a	a	a	h	h	a	h	a	a	a	h	a	a	a	h	h	a	a	h	h	h	a	a	a	h	h	h	h	a	a	a	a	h
m_1063	LG03_YI38	58.22	h	a	h	a	h	h	h	a	h	h	a	h	h	h	a	h	h	h	a	a	h	a	a	a	a	h	h	h	h	h	h	h	h	h	a	h	a	h	a	a	h	a	a	a	a	a	a
m_1064	LG03_YI38	60.071	h	a	h	a	h	h	h	a	h	h	a	h	h	h	a	h	h	h	a	a	h	a	a	a	a	h	h	h	h	h	h	a	h	h	a	h	a	h	a	a	h	a	a	a	a	a	a
m_1065	LG03_YI38	61.922	h	h	a	h	a	a	a	h	a	a	h	a	a	a	h	a	a	a	h	h	a	h	h	h	h	a	a	a	a	a	a	h	a	a	h	a	h	a	h	h	a	h	h	h	h	h	h
m_1066	LG03_YI38	62.842	a	a	h	a	h	h	h	a	h	h	a	h	h	h	a	h	h	h	a	a	h	a	a	a	a	h	h	h	h	h	h	a	h	h	a	h	a	h	a	a	h	a	a	a	a	a	a
m_1067	LG03_YI38	63.761	h	h	a	h	h	a	a	a	a	h	a	h	h	h	h	h	h	a	a	h	a	h	h	h	a	h	h	h	a	a	a	a	a	a	a	h	h	h	a	a	a	a	h	h	h	a	a
m_1068	LG03_YI38	65.168	a	a	h	a	h	h	h	a	h	h	a	h	h	h	a	h	a	h	a	a	h	a	a	a	a	h	h	h	h	h	h	a	h	h	a	h	a	h	a	a	h	a	a	a	a	a	a
m_1069	LG03_YI38	66.575	a	a	h	a	h	h	h	a	h	h	a	h	h	h	a	h	a	h	a	a	h	a	a	a	a	h	h	h	h	h	h	a	h	h	a	h	a	h	a	a	h	a	a	a	a	a	a
m_1070	LG03_YI38	66.917	a	a	h	a	h	h	h	a	h	h	a	h	h	h	a	h	a	h	a	a	h	a	a	a	a	h	h	h	h	h	h	a	h	h	a	h	a	h	a	a	h	a	a	a	a	a	a
m_1071	LG03_YI38	70.654	a	a	h	a	h	h	h	a	h	h	a	h	h	h	a	h	a	h	a	a	h	a	a	a	a	h	h	h	a	h	h	a	h	h	a	h	a	a	a	a	h	a	a	a	a	a	a
m_1072	LG03_YI38	71.865	a	a	h	a	h	h	h	a	h	h	a	h	h	h	a	h	a	h	a	a	h	a	a	a	a	h	h	h	a	h	h	a	h	h	a	h	a	a	a	a	h	a	a	a	a	a	a
m_1073	LG03_YI38	74.668	a	a	h	a	h	h	h	a	h	h	a	h	h	h	a	h	a	h	a	a	h	a	a	a	a	h	h	h	a	h	h	a	a	h	a	h	a	a	a	a	h	a	a	a	a	a	a
m_1074	LG03_YI38	75.7	h	h	h	h	h	h	h	h	h	h	h	h	h	h	h	h	h	h	h	h	h	h	h	h	h	h	h	h	h	h	h	h	h	h	h	h	h	h	-	h	h	h	h	h	h	h	h
m_1075	LG03_YI38	76.385	h	h	a	h	h	a	a	h	a	h	h	h	h	h	h	h	h	h	h	h	a	h	h	h	h	h	h	h	h	a	a	h	h	a	h	h	h	h	h	h	a	h	h	h	h	h	h
m_1076	LG03_YI38	77.075	h	h	a	h	h	a	a	a	a	h	a	h	h	h	h	h	a	h	h	h	a	h	h	a	a	h	h	h	h	a	a	a	h	a	h	h	h	a	a	a	a	a	h	a	h	a	a
m_1077	LG03_YI38	78.635	h	h	a	h	h	a	a	h	a	a	h	a	a	a	h	a	h	a	a	h	a	a	h	h	h	a	a	a	h	a	a	h	h	a	h	a	h	h	h	h	a	h	h	h	h	h	h
m_1078	LG03_YI38	79.149	h	h	a	h	a	a	a	a	a	h	a	h	h	h	h	h	a	h	h	a	a	h	h	a	a	h	h	h	h	a	a	a	h	a	h	h	h	a	a	a	a	a	h	a	h	a	a
m_1079	LG03_YI38	79.633	a	a	h	a	a	h	h	a	h	h	a	h	h	h	a	h	a	h	h	h	h	h	a	a	a	h	h	h	a	h	h	a	a	h	a	h	a	a	a	a	h	a	a	a	a	a	a
m_1080	LG03_YI38	83.174	h	h	a	h	a	a	a	h	a	a	h	a	a	a	h	a	h	a	a	a	a	a	h	h	h	a	a	a	h	a	a	h	h	a	h	h	h	h	h	h	a	h	h	h	a	h	h
m_1081	LG03_YI38	85.153	h	h	a	h	a	a	a	a	h	h	a	h	h	h	h	h	a	h	h	a	a	h	h	a	a	h	h	h	h	a	a	a	h	a	h	a	h	a	a	a	a	a	h	a	h	a	a
m_1082	LG03_YI38	85.495	a	a	h	a	h	h	h	h	a	a	h	a	a	a	a	a	h	a	a	h	h	a	a	h	h	a	a	a	a	h	h	h	a	h	a	h	a	h	h	h	h	h	a	h	a	h	h
m_1083	LG03_YI38	86.529	h	h	a	a	a	a	a	a	h	h	a	h	h	h	h	h	a	h	h	a	a	h	h	a	a	h	h	h	h	a	a	a	h	a	h	a	h	a	a	a	a	a	h	a	h	a	a
m_1084	LG03_YI38	87.257	h	h	a	a	h	a	h	h	a	a	h	a	a	a	h	a	h	a	a	a	a	a	h	h	h	a	a	a	h	a	a	h	h	a	h	h	h	h	h	h	a	h	h	h	h	h	h
m_1085	LG03_YI38	87.77	a	a	h	h	a	h	a	a	h	h	a	h	h	h	a	h	a	h	h	h	h	h	a	a	a	h	h	h	a	h	h	a	a	h	a	-	a	a	a	a	h	a	a	a	a	a	a
m_1086	LG03_YI38	89.329	a	a	h	h	a	h	a	a	h	h	a	h	h	h	a	h	a	h	h	h	h	h	a	h	a	h	h	h	a	h	h	a	a	a	a	a	a	a	a	a	h	a	a	a	a	a	a
m_1087	LG03_YI38	89.842	a	a	h	h	a	h	a	a	h	h	a	h	h	h	a	h	a	h	h	h	h	h	a	h	a	h	h	h	a	h	h	a	a	a	a	a	a	a	a	a	h	a	a	a	a	a	a
m_1088	LG03_YI38	90.875	h	h	a	a	h	a	h	h	a	a	h	a	a	a	h	a	h	a	a	a	a	a	h	a	h	a	a	a	h	a	a	h	h	h	h	h	h	h	h	h	a	h	h	h	h	h	h
m_1089	LG03_YI38	91.385	a	a	h	h	h	h	a	h	a	a	h	a	a	a	a	a	h	a	a	h	h	a	h	a	h	a	a	a	a	h	h	h	a	a	a	h	a	h	h	h	h	h	a	h	a	-	h
m_1090	LG03_YI38	92.949	h	h	a	a	h	a	h	h	a	a	h	a	a	a	h	a	h	a	a	a	a	a	h	a	h	a	a	a	h	a	a	h	h	h	h	h	h	h	h	h	a	h	h	h	h	h	h
m_1091	LG03_YI38	93.462	h	h	a	a	a	a	h	a	h	h	a	h	a	h	h	h	a	h	h	a	a	h	a	h	a	h	h	h	h	a	a	a	h	h	h	a	h	a	a	a	a	a	h	a	h	a	a
m_1092	LG03_YI38	93.805	h	h	a	a	a	a	h	a	h	h	a	h	a	h	h	h	a	h	h	a	a	h	a	h	a	h	h	h	h	a	a	a	h	h	h	h	h	a	a	a	a	a	h	a	h	a	a
m_1093	LG03_YI38	94.49	h	h	a	a	h	a	h	h	a	a	h	a	h	a	h	a	h	a	a	a	a	a	h	a	h	a	a	a	h	a	a	h	h	h	h	h	h	h	h	h	a	h	h	h	h	h	h
m_1094	LG03_YI38	94.57	a	a	h	h	a	h	a	a	h	h	a	h	a	h	a	h	a	h	h	h	h	h	a	h	a	h	h	h	a	h	h	a	a	a	a	a	a	a	a	a	h	a	a	a	a	a	a
m_1095	LG03_YI38	94.65	h	h	a	a	a	a	h	a	h	h	a	h	a	h	-	h	a	h	h	a	a	h	a	h	a	h	h	h	h	a	a	a	h	h	h	h	h	a	a	a	a	a	h	a	h	a	a
m_1096	LG03_YI38	94.741	h	h	a	a	h	a	h	h	a	a	h	a	h	a	h	a	h	a	a	a	a	a	h	a	h	a	a	a	h	a	a	h	h	h	h	h	h	h	h	h	a	h	h	h	h	h	h
m_1097	LG03_YI38	94.831	h	h	a	a	a	a	h	a	h	h	a	h	a	h	a	h	a	h	h	a	a	h	a	h	a	h	h	h	h	a	a	a	h	h	h	h	h	a	a	a	a	a	h	a	h	a	a
m_1098	LG03_YI38	95.216	a	a	h	h	a	h	a	a	h	h	a	h	a	h	a	h	a	h	h	h	h	h	a	h	a	h	h	h	a	h	h	a	a	a	a	a	a	a	a	a	h	a	a	a	a	a	a
m_1099	LG03_YI38	95.601	h	h	a	a	h	a	h	h	a	a	h	a	h	a	h	a	h	a	a	a	a	a	h	a	h	a	a	a	h	a	a	h	h	h	h	h	h	h	h	h	a	h	h	h	h	h	h
m_1100	LG03_YI38	95.986	a	a	h	h	a	h	a	a	h	h	a	h	a	h	a	h	a	a	h	h	h	h	a	h	a	h	h	h	a	h	h	a	a	a	a	a	a	a	a	a	h	a	a	a	a	a	a
m_1101	LG03_YI38	97.558	h	h	a	a	h	a	h	h	a	a	h	a	h	h	h	a	h	h	a	a	a	a	h	a	h	a	a	a	h	a	a	h	h	h	h	h	h	h	h	h	a	h	h	h	h	h	h
m_1102	LG03_YI38	97.942	h	h	h	h	h	h	h	h	h	h	h	h	h	h	h	h	h	h	h	h	h	h	h	h	h	h	h	h	h	h	h	h	h	h	h	h	h	h	h	h	h	h	h	h	h	h	h
m_1103	LG03_YI38	98.856	h	h	a	a	h	a	h	h	a	a	h	a	h	h	h	a	h	h	a	a	a	a	h	a	h	a	a	h	h	a	a	h	h	h	h	h	h	h	h	h	a	h	h	h	h	h	h
m_1104	LG03_YI38	99.77	a	a	h	h	a	h	a	a	h	h	a	h	a	a	a	h	a	a	h	h	h	h	a	h	a	h	h	a	a	h	h	a	a	a	a	a	a	a	a	a	h	a	a	a	a	a	h
m_1105	LG03_YI38	102.55	h	h	a	a	h	a	h	h	a	a	h	a	a	h	h	a	h	h	a	a	a	a	h	a	h	a	a	h	h	a	a	h	h	h	a	h	h	h	h	h	a	h	h	h	h	h	a
m_1106	LG03_YI38	103.686	a	a	h	h	a	h	a	a	h	h	a	h	h	a	a	h	a	a	h	h	h	h	a	h	a	h	h	a	a	h	h	h	a	a	h	a	a	a	a	a	h	a	a	a	a	a	h
m_1107	LG03_YI38	104.251	a	a	h	h	a	h	a	a	h	h	a	h	h	a	a	h	a	a	h	h	h	h	a	h	a	h	h	a	a	h	h	h	a	a	h	a	a	a	a	a	h	a	a	a	a	a	h
m_1108	LG03_YI38	106.556	a	a	h	h	a	h	a	a	h	h	a	h	h	a	a	h	a	a	h	h	h	h	a	h	a	h	h	a	a	h	h	h	a	a	h	a	a	a	a	a	h	a	a	a	a	h	h
m_1109	LG03_YI38	108.272	a	a	h	h	a	h	a	a	h	a	a	h	h	a	a	h	a	a	h	h	h	h	a	h	a	a	h	a	a	h	h	h	a	a	h	a	a	a	a	a	h	a	a	a	a	h	h
m_1110	LG03_YI38	108.836	a	a	h	h	a	h	a	a	h	a	a	h	h	a	a	h	a	a	h	h	h	h	a	h	a	a	h	a	a	h	h	h	a	a	h	a	a	a	a	a	h	a	a	a	a	h	h
m_1111	LG03_YI38	109.401	a	a	h	h	a	h	a	a	h	a	a	h	h	a	a	h	a	a	h	h	h	h	a	h	a	a	h	a	a	h	h	h	a	a	h	a	a	a	a	a	h	a	a	a	a	h	h
m_1112	LG03_YI38	111.117	a	a	h	h	a	h	a	a	h	a	a	h	h	a	a	h	a	a	h	h	h	h	a	h	a	a	h	a	a	h	h	h	a	a	h	a	a	a	a	a	h	a	a	a	a	h	h
m_1113	LG03_YI38	115.24	a	a	h	h	a	h	a	h	h	a	a	h	h	a	a	h	a	a	h	a	h	h	a	h	a	a	h	a	a	a	h	h	a	a	h	a	a	a	a	a	h	a	a	a	a	h	h
m_1114	LG03_YI38	117.545	a	a	h	h	a	h	a	h	h	a	a	h	h	a	a	h	a	a	h	a	h	h	a	h	a	a	h	a	a	a	h	h	a	a	h	a	a	a	a	a	h	a	a	a	a	h	h
m_1115	LG03_YI38	119.241	a	h	h	a	a	a	h	a	a	a	a	h	h	a	a	h	a	a	h	h	a	h	a	h	a	a	h	a	h	h	a	h	h	h	a	h	h	a	h	a	a	a	h	a	a	h	h
m_1116	LG03_YI38	119.261	a	a	h	h	a	h	a	h	h	a	a	h	h	a	a	h	a	a	h	a	h	h	a	h	a	a	a	a	a	a	h	h	a	a	h	a	a	a	h	a	h	a	a	a	a	h	h
m_1117	LG03_YI38	121.064	a	a	h	h	a	h	a	h	h	a	a	h	h	a	a	h	a	a	h	a	h	h	a	h	a	a	a	a	a	a	h	h	a	a	h	a	a	a	h	a	h	a	a	a	a	h	h
m_1118	LG03_YI38	123.484	a	a	h	h	a	a	a	h	h	a	a	h	h	a	a	h	a	a	h	a	h	h	a	h	a	a	a	a	a	a	h	h	a	a	h	a	a	a	h	a	h	a	a	a	a	h	h
m_1119	LG03_YI38	131.195	a	a	h	h	a	a	a	h	h	a	a	h	h	h	a	a	a	a	h	a	h	h	a	h	a	a	a	a	a	a	h	h	a	a	h	a	a	a	h	a	h	a	a	a	a	h	h
m_1120	LG03_YI38	131.787	a	a	h	h	a	a	a	h	h	a	a	h	h	h	a	a	a	a	h	a	h	h	a	h	a	a	a	a	a	a	h	h	a	a	h	a	a	a	h	a	h	a	a	a	a	h	h
m_1121	LG03_YI38	135.26	a	a	h	a	h	h	h	a	a	a	a	a	h	h	a	a	a	a	h	h	a	h	h	h	a	a	h	h	h	a	a	h	a	h	a	a	-	a	h	a	a	a	h	h	a	h	h
m_1122	LG03_YI38	138.869	a	a	h	a	h	h	h	a	a	a	a	a	h	h	a	a	a	a	h	h	a	h	h	h	h	a	h	h	h	a	a	h	a	h	h	a	h	a	h	a	a	a	h	h	a	h	h
m_1123	LG03_YI38	139.559	a	a	h	a	h	h	h	a	a	a	a	a	h	h	a	a	a	a	h	h	a	h	h	h	h	a	h	h	h	a	a	h	a	h	h	a	h	a	h	a	a	a	h	h	a	h	h
m_1124	LG03_YI38	140.943	a	a	h	h	h	a	a	h	h	a	a	h	h	h	a	a	a	a	h	a	h	h	a	h	a	a	a	a	a	a	h	h	a	a	h	h	a	a	h	a	h	a	a	h	a	h	h
m_1125	LG03_YI38	143.072	a	a	h	h	h	a	a	h	h	a	a	h	h	h	a	a	a	a	h	a	h	h	a	h	a	a	a	a	a	a	h	h	a	a	h	h	a	a	h	a	h	a	a	h	a	h	h
m_1126	LG03_YI38	146.995	a	a	h	a	h	a	a	a	a	h	h	a	h	h	a	a	a	a	h	h	a	a	h	h	h	a	a	h	h	a	h	a	a	h	h	a	h	a	h	a	a	a	h	h	a	h	h
m_1127	LG03_YI38	148.037	a	a	h	h	h	a	h	h	h	a	a	h	h	h	a	a	a	a	h	a	h	a	a	h	a	a	a	a	a	a	h	h	a	a	h	h	a	a	h	a	h	a	a	h	a	h	h
m_1128	LG03_YI38	148.379	a	a	h	h	h	a	h	h	h	a	a	h	h	h	a	a	a	a	h	a	h	a	a	h	a	a	a	a	a	a	h	h	a	a	h	h	-	a	h	a	h	a	a	h	a	h	h
m_1129	LG03_YI38	148.721	a	a	h	h	h	a	h	h	h	a	a	h	h	h	a	a	a	a	h	a	h	a	a	h	a	a	a	a	a	a	h	h	a	a	h	h	a	a	h	a	h	a	a	h	a	h	h
m_1130	LG03_YI38	149.066	a	a	h	h	h	a	h	h	h	a	a	h	h	h	a	a	a	a	h	a	h	a	a	h	a	a	a	a	a	a	h	h	a	a	h	h	a	a	h	a	h	a	a	h	a	h	h
m_1131	LG03_YI38	149.411	a	a	a	a	h	a	a	a	a	h	h	a	h	a	a	a	a	a	h	h	a	a	h	h	h	a	a	h	h	a	h	a	a	h	h	a	h	a	h	a	a	a	h	h	a	h	h
m_1132	LG03_YI38	150.101	a	a	a	a	h	a	a	a	a	a	h	a	h	a	a	a	a	a	h	h	a	a	h	h	h	a	a	h	h	a	h	a	a	h	h	a	h	a	h	a	a	a	h	h	a	h	h
m_1133	LG03_YI38	150.443	a	a	a	a	a	a	a	a	a	a	h	a	h	a	a	a	a	a	h	h	a	a	h	h	h	a	a	h	h	a	h	a	a	h	h	a	h	a	h	a	a	a	h	h	a	h	h
m_1134	LG03_YI38	150.786	a	a	h	h	h	a	h	h	h	a	h	h	h	h	a	a	a	a	h	h	h	a	h	h	h	a	a	h	h	a	h	h	a	h	h	h	h	a	h	a	h	a	h	h	a	h	h
m_1135	LG03_YI38	151.128	a	a	a	a	a	a	a	a	a	a	h	a	h	a	a	a	a	a	h	h	a	a	h	h	h	a	a	h	h	a	h	a	a	h	h	a	h	a	h	a	a	a	h	h	a	h	h
m_1136	LG03_YI38	151.471	a	a	a	a	a	a	a	a	a	a	h	a	h	a	a	a	a	a	h	h	a	a	h	h	h	a	a	h	h	a	h	a	a	h	h	a	h	a	h	a	a	a	h	h	a	h	h
m_1137	LG03_YI38	151.813	a	a	a	a	a	a	a	a	a	a	h	a	h	a	a	a	a	a	h	h	a	a	h	h	h	h	a	h	h	a	h	a	a	h	h	a	h	a	h	a	a	a	h	h	a	-	h
m_1138	LG03_YI38	152.845	a	a	a	a	a	a	a	a	a	a	h	a	h	a	a	a	a	a	h	a	a	a	h	a	h	h	a	h	h	a	h	a	a	h	h	a	h	a	h	a	a	a	h	h	a	h	h
m_1139	LG03_YI38	153.887	a	h	a	a	a	a	a	a	a	a	h	a	h	a	a	a	a	a	h	a	a	a	h	a	h	h	a	h	h	a	h	a	a	h	h	a	h	a	h	a	a	a	h	h	a	h	h
m_1140	LG03_YI38	154.23	a	h	h	h	h	a	h	h	h	a	a	h	h	h	a	a	a	a	h	a	h	a	a	a	a	h	a	a	a	a	h	h	a	a	h	h	a	a	h	a	h	a	a	h	a	h	h
m_1141	LG03_YI38	154.572	a	h	a	a	a	a	a	a	a	a	h	a	h	a	a	a	a	a	h	a	a	a	h	a	h	h	a	h	h	a	h	a	a	h	h	a	h	a	h	a	a	a	h	h	a	h	h
m_1142	LG03_YI38	155.053	a	h	a	a	a	a	a	a	a	a	h	a	h	a	a	a	a	a	h	a	a	a	h	a	h	h	a	h	h	a	h	a	a	h	h	a	h	a	h	a	a	a	h	h	a	h	h
m_1143	LG03_YI38	155.256	a	h	h	h	h	a	h	h	h	a	a	h	h	h	a	a	a	a	h	a	h	a	a	a	a	h	a	a	a	a	h	h	a	a	h	h	a	a	h	a	h	a	a	h	a	h	h
m_1144	LG03_YI38	155.598	a	h	a	a	a	a	a	a	a	a	h	a	h	a	a	a	a	a	h	a	a	a	h	a	h	h	a	h	h	a	h	a	a	h	h	a	h	a	h	a	a	a	h	h	a	h	h
m_1145	LG03_YI38	156.631	a	a	a	a	a	a	a	a	a	a	a	a	h	a	a	a	a	a	h	a	a	a	h	a	h	h	a	h	h	a	h	a	a	h	h	a	h	a	h	a	a	a	h	h	a	h	h
m_1146	LG03_YI38	156.973	a	a	a	a	a	a	a	a	a	a	a	a	h	a	a	a	a	a	h	a	a	a	h	a	h	h	a	h	h	a	h	a	a	h	h	a	h	a	h	a	a	a	h	h	a	h	h
m_1147	LG03_YI38	157.316	a	a	a	a	a	a	a	a	a	a	a	a	h	a	a	a	a	a	h	a	a	a	h	a	h	h	a	h	h	a	h	a	a	h	h	a	h	a	h	a	a	a	h	h	a	h	h
m_1148	LG03_YI38	157.772	a	h	h	h	h	a	h	h	h	a	h	h	h	h	a	a	a	a	h	a	h	a	a	a	a	h	a	a	a	a	h	h	a	a	h	h	a	a	h	a	h	a	a	h	a	h	h
m_1149	LG03_YI38	158.69	a	h	h	h	h	a	h	h	h	a	h	h	h	h	a	a	a	a	h	a	h	a	a	a	a	h	a	a	a	a	h	h	a	a	h	h	a	a	h	a	h	a	a	h	a	h	h
m_1150	LG03_YI38	159.033	a	h	h	h	h	a	h	h	h	a	h	h	h	h	a	a	a	a	h	a	h	a	a	a	a	h	a	a	a	a	h	h	a	a	h	h	a	a	h	a	h	a	a	h	a	h	h
m_1151	LG03_YI38	159.722	a	h	h	h	h	a	h	h	h	a	h	h	h	h	a	a	h	a	h	a	h	a	a	a	a	h	a	a	a	a	h	h	a	a	a	h	a	a	h	a	h	a	a	h	a	h	h
m_1152	LG03_YI38	160.764	a	h	a	h	h	a	h	h	h	a	h	h	h	h	a	a	h	a	h	a	h	a	a	a	a	h	a	a	a	a	h	h	a	a	a	h	a	a	h	a	h	a	a	h	a	h	h
m_1153	LG03_YI38	161.806	a	h	a	h	h	a	h	h	h	a	h	h	h	h	a	a	h	a	h	a	h	a	a	a	a	h	a	a	a	a	h	h	a	a	a	h	a	a	h	a	h	a	a	h	a	h	h
m_1154	LG04_YI38	0	a	h	h	a	a	a	h	a	a	a	a	h	a	h	a	a	a	a	a	h	h	a	h	h	h	a	h	a	h	h	a	h	a	h	a	h	a	h	a	a	a	h	a	a	h	a	h
m_1155	LG04_YI38	0.685	h	a	a	h	h	h	a	h	h	h	h	a	h	a	h	h	h	h	h	a	a	h	a	a	a	h	a	h	a	a	h	a	h	a	h	a	h	a	h	h	h	a	h	h	a	h	a
m_1156	LG04_YI38	1.397	h	h	h	h	h	a	a	a	h	h	a	a	a	a	a	a	a	a	h	h	a	h	a	h	h	a	a	h	h	a	h	a	h	-	h	a	h	a	h	h	a	h	h	a	a	h	-
m_1157	LG04_YI38	3.052	h	a	a	h	h	a	a	h	h	h	h	a	h	a	h	h	h	h	h	a	a	h	a	a	a	h	a	h	a	a	h	a	h	a	h	a	h	a	h	h	h	a	h	h	a	h	a
m_1158	LG04_YI38	6.013	a	a	a	a	a	a	h	h	a	a	h	h	h	h	h	h	h	h	a	a	h	a	h	a	a	h	h	a	a	h	a	h	a	h	a	h	a	h	a	a	h	a	a	h	h	h	h
m_1159	LG04_YI38	9.175	h	a	a	h	h	a	a	h	h	h	h	a	h	a	h	h	h	h	h	a	a	h	a	a	a	h	a	h	a	a	h	a	h	a	a	a	h	a	h	h	h	a	h	h	a	h	a
m_1160	LG04_YI38	9.517	a	h	h	a	a	h	h	a	a	a	a	h	a	h	a	a	a	a	a	h	h	a	h	h	h	a	h	a	h	h	a	h	a	h	h	h	a	h	a	a	a	h	a	a	h	a	h
m_1161	LG04_YI38	9.86	h	h	h	h	h	h	a	a	h	h	a	a	a	a	a	a	a	a	h	h	a	h	a	h	h	h	a	h	h	a	h	a	h	a	a	a	h	a	h	h	a	h	h	a	a	a	a
m_1162	LG04_YI38	11.885	a	h	h	a	a	h	h	a	a	a	a	h	a	h	a	a	a	a	a	h	h	a	h	h	h	a	h	a	h	h	a	h	a	h	h	a	a	h	a	a	a	h	a	a	h	a	h
m_1163	LG04_YI38	12.094	h	a	a	h	h	a	a	h	h	h	h	a	h	a	h	h	h	h	h	a	a	h	a	a	a	h	a	h	a	a	h	a	h	a	a	h	h	a	h	h	h	a	h	h	a	h	a
m_1164	LG04_YI38	12.302	h	h	h	h	a	h	a	a	h	h	a	a	a	a	a	a	a	a	h	h	a	h	a	h	h	h	a	h	h	a	h	a	h	a	a	h	h	a	h	h	h	h	h	a	h	a	a
m_1165	LG04_YI38	16.648	a	h	h	a	a	h	h	a	a	a	a	h	a	h	a	a	h	a	a	h	h	a	h	h	h	a	h	a	h	h	a	h	a	h	h	a	a	h	a	a	a	h	a	a	h	a	h
m_1166	LG04_YI38	17.338	a	a	a	a	h	a	h	h	a	a	h	h	h	h	h	h	a	h	a	a	h	a	h	a	a	a	h	a	a	h	a	h	a	h	h	a	a	h	a	h	a	h	a	h	a	h	h
m_1167	LG04_YI38	19.835	a	a	a	a	h	a	h	h	a	a	h	h	h	h	h	a	a	h	a	a	h	h	h	a	a	a	h	a	a	a	a	h	a	h	h	a	a	h	a	h	a	h	a	h	a	h	a
m_1168	LG04_YI38	25.516	h	a	a	h	h	a	a	h	h	a	h	a	h	a	h	a	a	a	h	a	a	h	a	a	a	h	a	a	a	h	h	a	h	a	a	h	h	a	h	a	h	h	h	h	h	h	a
m_1169	LG04_YI38	26.05	h	a	a	h	h	a	a	h	h	a	h	a	h	a	h	a	a	a	h	a	a	h	a	a	a	h	a	a	a	h	h	a	h	a	a	h	h	a	h	a	h	h	h	h	h	h	a
m_1170	LG04_YI38	29.957	a	a	a	h	h	a	a	h	h	a	h	a	h	a	h	a	a	a	h	a	a	h	a	a	a	h	a	a	a	h	h	a	h	a	a	h	h	a	h	a	h	h	h	h	h	h	h
m_1171	LG04_YI38	34.318	h	a	a	a	h	a	a	h	a	h	h	h	h	h	a	a	a	h	a	a	a	h	a	a	a	a	h	h	a	a	a	a	a	h	a	a	a	h	h	h	a	a	a	h	h	h	h
m_1172	LG04_YI38	35.698	h	a	a	a	h	a	a	h	a	h	h	h	h	h	a	a	a	h	a	a	a	h	a	a	a	a	h	h	a	a	a	a	a	h	a	a	a	h	h	h	a	a	a	h	h	h	h
m_1173	LG04_YI38	37.443	h	a	a	a	h	a	a	h	a	h	h	h	h	h	a	a	a	h	a	a	a	h	a	a	a	a	a	h	a	a	a	a	h	h	a	a	a	h	h	h	a	a	a	h	h	h	h
m_1174	LG04_YI38	38.128	h	a	a	a	h	a	a	h	a	h	h	h	h	h	a	a	a	h	a	a	a	h	a	a	a	a	a	h	a	a	a	a	h	h	a	a	a	h	h	h	a	a	a	h	h	h	h
m_1175	LG04_YI38	40.552	a	a	a	h	h	a	a	h	h	a	h	a	h	a	h	a	a	a	a	a	h	h	a	a	a	h	a	a	a	h	h	a	a	a	a	h	h	a	h	a	h	h	h	h	h	h	h
m_1176	LG04_YI38	41.662	h	a	a	a	h	a	a	h	h	h	h	h	h	h	a	a	a	h	h	a	h	h	a	a	a	a	a	h	h	a	a	a	h	h	a	a	h	a	h	h	a	a	a	h	h	h	h
m_1177	LG04_YI38	42.007	a	a	a	h	h	a	a	h	h	a	h	a	h	a	h	a	a	a	a	a	h	h	a	a	a	h	a	a	a	h	h	a	a	a	a	h	h	a	h	a	h	h	h	h	h	h	h
m_1178	LG04_YI38	42.352	h	a	a	a	h	a	a	h	h	h	h	a	h	h	a	a	a	h	h	a	h	h	a	a	a	a	a	h	h	a	a	a	h	h	a	a	h	a	h	h	a	a	a	h	h	h	h
m_1179	LG04_YI38	42.523	a	a	a	h	h	a	a	h	h	a	h	a	h	a	h	a	a	a	a	a	h	h	a	a	a	h	a	a	a	h	h	a	a	a	a	h	h	a	h	a	h	h	h	h	h	h	h
m_1180	LG04_YI38	42.694	a	a	a	h	h	a	a	h	h	a	h	a	h	a	h	a	a	a	a	a	h	h	a	a	a	h	a	a	a	h	h	a	a	a	a	h	h	a	h	a	h	h	h	h	h	h	h
m_1181	LG04_YI38	45.196	a	a	a	h	h	a	a	h	h	a	h	a	h	a	h	a	a	a	a	a	h	h	a	a	a	h	a	a	a	h	h	a	a	a	a	h	h	a	h	a	h	h	h	h	h	h	h
m_1182	LG04_YI38	47.699	h	a	a	a	h	-	a	h	h	a	h	a	h	h	a	a	a	h	h	a	h	h	a	a	a	a	a	h	h	a	a	a	h	h	a	a	h	a	h	h	a	a	a	h	h	-	h
m_1183	LG04_YI38	49.331	a	a	a	h	h	a	a	h	h	a	h	a	h	a	h	a	a	a	a	a	h	h	a	a	a	h	a	a	a	h	h	a	a	a	a	h	h	a	h	a	h	h	h	h	h	h	h
m_1184	LG04_YI38	50.964	a	a	a	h	h	a	a	h	h	a	h	a	h	a	h	a	a	a	a	a	h	h	a	a	a	h	a	a	a	h	h	a	a	a	a	h	h	a	h	a	h	h	h	h	h	h	h
m_1185	LG04_YI38	53.405	h	a	a	a	h	h	a	h	h	a	h	h	h	h	a	a	a	h	h	a	h	h	a	a	a	a	a	h	h	a	a	a	h	h	a	a	h	a	h	h	a	a	a	h	a	h	h
m_1186	LG04_YI38	55.231	a	a	a	h	h	a	a	h	a	a	h	h	h	a	a	a	a	a	a	a	h	h	a	a	a	h	a	a	a	h	h	a	a	a	a	h	h	a	h	a	h	h	h	h	h	h	h
m_1187	LG04_YI38	55.831	a	a	a	h	h	a	a	h	a	a	h	h	h	a	a	a	a	a	a	a	h	h	a	a	a	h	a	a	a	h	h	a	a	a	a	h	h	a	h	a	h	h	h	h	h	h	h
m_1188	LG04_YI38	56.955	a	a	a	h	h	a	a	h	a	a	h	h	h	a	a	a	a	a	a	a	h	h	a	a	a	h	a	a	a	h	h	a	a	a	a	h	h	a	h	a	h	h	h	h	h	h	h
m_1189	LG04_YI38	58.699	a	a	a	h	h	-	a	h	a	a	h	h	h	a	a	a	a	a	a	a	h	h	a	a	a	h	a	a	a	h	h	a	a	a	a	h	h	a	h	a	h	h	h	h	h	h	h
m_1190	LG04_YI38	59.648	h	a	h	h	h	h	a	h	a	a	h	h	h	h	h	a	a	h	h	a	h	h	a	a	a	a	a	h	h	a	a	a	h	h	a	a	h	a	h	h	a	a	a	h	a	a	h
m_1191	LG04_YI38	60.69	a	a	a	h	h	a	a	h	a	a	h	h	h	a	a	a	a	a	a	a	h	h	a	a	a	h	a	a	a	h	h	a	a	a	a	h	h	a	h	a	h	h	h	h	h	a	h
m_1192	LG04_YI38	61.732	a	a	a	h	h	a	a	h	a	a	h	h	h	a	a	a	a	a	a	a	h	h	a	a	a	h	a	a	a	h	h	a	a	a	a	h	h	a	h	a	h	h	h	h	h	a	h
m_1193	LG04_YI38	61.903	a	a	a	h	h	a	a	h	a	a	h	h	h	a	a	a	a	a	a	a	h	h	a	a	a	h	a	a	a	h	h	a	a	a	a	h	h	a	h	a	h	h	h	h	h	a	h
m_1194	LG04_YI38	62.074	h	h	h	h	h	h	a	h	a	a	h	h	h	h	h	a	a	h	h	a	h	h	a	a	a	a	a	h	h	a	a	a	h	h	a	a	h	a	h	h	a	a	a	h	a	a	h
m_1195	LG04_YI38	62.417	a	a	a	h	h	a	a	h	a	a	h	h	h	a	a	a	a	a	a	a	h	h	a	a	a	h	a	a	a	h	h	a	a	a	a	h	h	a	h	a	h	h	h	h	h	a	h
m_1196	LG04_YI38	64.18	a	a	a	h	h	a	a	h	a	a	h	h	h	a	a	a	a	a	a	a	h	h	a	a	a	h	a	a	a	h	h	a	a	a	a	h	h	a	h	a	h	h	h	h	h	a	h
m_1197	LG04_YI38	66.311	a	a	a	h	h	a	h	h	a	a	h	h	h	a	a	a	a	a	a	a	h	h	a	a	a	h	a	a	a	h	h	a	a	a	a	h	h	a	h	a	h	h	h	h	h	a	h
m_1198	LG04_YI38	67.343	a	a	a	h	h	a	h	h	a	a	h	h	h	a	a	a	a	a	a	a	h	h	a	a	a	h	a	a	a	h	h	a	a	a	a	h	h	a	h	a	h	h	h	h	h	a	h
m_1199	LG04_YI38	76.319	a	a	a	h	h	a	h	h	a	a	h	h	a	a	a	h	a	a	a	h	h	h	a	a	a	h	a	a	a	h	h	h	a	a	a	h	h	a	h	a	h	h	h	h	h	a	h
m_1200	LG04_YI38	77.011	a	a	a	h	h	a	h	h	a	a	h	h	a	a	a	h	a	a	a	h	h	h	a	a	a	h	a	a	a	h	h	h	a	a	a	h	h	a	h	a	h	h	h	h	h	a	h
m_1201	LG04_YI38	79.1	a	a	a	h	h	a	h	h	a	a	h	h	a	a	a	h	a	a	a	h	h	h	a	a	a	h	a	a	a	h	h	h	a	a	a	h	h	a	h	a	h	h	h	h	h	a	h
m_1202	LG04_YI38	79.969	a	a	a	h	h	a	h	h	a	a	h	h	a	a	a	h	a	a	a	h	h	h	a	a	a	h	a	a	a	h	h	h	a	a	a	h	h	a	h	a	h	h	h	h	h	a	a
m_1203	LG04_YI38	82.613	a	a	a	h	h	a	h	h	a	a	h	h	a	a	a	h	a	a	a	h	h	h	a	a	a	h	a	a	a	h	h	h	a	a	a	h	h	a	h	a	h	h	h	h	h	a	a
m_1204	LG04_YI38	83.298	h	h	h	h	h	h	a	h	a	a	h	h	a	h	h	h	a	h	a	h	a	a	h	a	a	a	h	h	h	a	a	h	h	h	a	a	h	a	h	h	a	a	a	h	a	a	a
m_1205	LG04_YI38	84.683	h	h	h	h	h	h	a	a	a	a	h	h	a	h	h	h	a	h	a	h	a	a	h	a	a	a	h	h	h	a	a	h	h	a	a	a	h	a	h	h	a	a	a	h	a	a	a
m_1206	LG04_YI38	86.386	a	a	a	h	h	a	h	a	a	a	h	h	a	a	a	h	a	h	a	h	h	h	a	a	a	h	a	a	a	h	h	h	a	a	a	h	h	a	h	a	h	h	h	h	h	a	a
m_1207	LG04_YI38	88.672	a	a	a	h	h	a	h	a	a	a	h	h	a	a	-	h	a	h	a	h	h	h	a	a	a	h	a	a	a	h	h	h	a	a	a	h	h	a	h	a	h	h	h	h	h	a	a
m_1208	LG04_YI38	89.231	h	h	h	h	h	a	a	a	a	a	h	h	a	h	h	h	a	a	a	h	a	a	h	a	a	a	h	h	h	a	a	h	h	a	a	a	h	a	h	h	a	a	a	h	a	a	a
m_1209	LG04_YI38	91.733	h	h	h	h	h	h	a	a	a	a	h	h	a	h	h	h	a	a	a	h	a	a	a	a	a	a	h	h	h	a	a	h	h	a	a	a	h	a	h	h	a	a	a	a	a	a	a
m_1210	LG04_YI38	93.463	h	h	h	h	h	a	a	a	a	a	h	h	a	h	h	h	a	a	a	h	a	h	a	a	a	a	h	h	h	a	-	h	h	a	a	a	h	a	h	h	a	a	a	a	a	a	a
m_1211	LG04_YI38	93.804	h	h	h	h	h	a	a	a	a	a	h	h	a	h	h	h	a	a	a	h	a	h	a	a	a	a	h	h	h	a	a	h	h	a	a	a	h	a	h	h	a	a	a	a	a	a	a
m_1212	LG04_YI38	94.522	a	a	a	h	h	a	h	a	a	a	h	h	a	a	a	h	a	h	a	h	h	a	h	a	a	h	a	a	a	h	h	h	a	a	a	h	h	a	h	a	a	a	h	a	h	a	a
m_1213	LG04_YI38	94.878	a	a	a	h	h	a	h	a	a	a	h	h	a	a	a	h	a	h	a	h	h	a	h	a	a	h	a	a	a	h	h	h	a	a	a	h	h	a	h	a	a	a	h	a	h	a	a
m_1214	LG04_YI38	96.591	h	h	h	h	h	a	a	a	a	a	h	h	a	h	h	h	h	a	h	h	a	h	a	a	h	a	h	h	h	a	a	h	h	a	a	a	h	a	h	h	h	h	a	a	a	a	a
m_1215	LG04_YI38	99.807	h	h	h	h	h	h	a	a	a	a	h	h	a	h	h	h	a	a	a	h	a	h	a	a	a	a	h	h	a	a	a	h	h	a	a	a	h	a	h	h	h	h	a	a	a	a	a
m_1216	LG04_YI38	101.531	h	h	h	h	h	h	a	a	a	a	h	h	a	h	h	h	h	a	a	h	a	h	a	a	a	a	h	h	a	a	a	h	h	a	a	a	h	a	h	h	h	h	a	a	a	a	a
m_1217	LG04_YI38	101.538	a	a	a	h	h	h	h	a	a	a	h	h	a	a	a	h	a	h	a	h	h	a	h	a	a	h	a	a	a	h	h	h	a	a	a	h	h	a	h	a	a	a	h	a	h	a	a
m_1218	LG04_YI38	102.226	a	a	a	h	h	h	h	a	a	a	h	h	a	a	a	h	a	h	a	h	h	a	h	a	a	h	a	a	a	h	h	h	a	a	a	h	h	a	h	a	a	a	h	a	a	a	a
m_1219	LG04_YI38	104.321	h	h	h	a	h	h	a	a	a	a	h	h	a	a	h	h	h	a	a	h	a	h	a	a	a	a	a	h	a	a	a	h	h	a	h	a	h	a	h	h	h	h	a	a	h	a	a
m_1220	LG04_YI38	104.921	a	a	a	h	h	h	h	a	a	a	h	h	a	a	a	h	a	h	a	h	h	a	h	a	a	h	h	a	a	h	h	h	a	a	h	h	h	a	h	a	a	a	h	a	a	a	a
m_1221	LG04_YI38	106.747	h	h	h	a	h	h	a	a	h	a	h	h	a	a	h	h	h	a	a	h	a	h	a	a	a	a	a	h	a	a	a	h	h	a	h	a	h	a	a	h	h	h	a	a	h	a	a
m_1222	LG04_YI38	107.261	a	a	a	h	h	h	h	a	h	a	h	h	a	a	a	h	a	h	a	h	h	a	h	a	a	h	h	a	a	h	h	h	a	a	h	h	h	a	h	a	a	a	h	a	a	a	a
m_1223	LG04_YI38	108.297	a	a	a	h	h	h	h	a	h	a	h	h	a	a	a	h	a	h	a	h	h	a	h	a	a	h	h	a	a	h	h	h	a	a	h	h	h	a	h	a	a	a	h	a	a	a	a
m_1224	LG04_YI38	108.811	a	a	a	h	a	a	h	h	h	h	a	a	h	h	a	a	a	h	h	a	h	a	h	h	h	h	h	a	h	h	h	a	a	h	a	h	a	h	h	a	a	a	h	h	a	h	h
m_1225	LG04_YI38	111.63	a	h	h	a	a	h	a	a	a	a	h	h	a	a	h	h	h	a	a	h	a	h	a	a	a	a	a	a	a	a	h	h	h	a	h	a	h	a	a	h	h	h	a	a	h	a	a
m_1226	LG04_YI38	111.801	a	a	a	h	h	h	h	a	h	a	h	h	a	a	a	h	a	h	a	h	h	a	h	a	a	h	h	a	a	h	h	h	a	a	h	h	h	a	h	a	a	a	h	a	a	a	a
m_1227	LG04_YI38	111.973	a	h	h	a	a	h	a	a	a	a	h	h	a	a	h	h	h	a	a	h	a	h	a	a	a	a	a	a	a	a	h	h	h	a	h	a	h	a	a	h	h	h	a	a	h	h	a
m_1228	LG04_YI38	112.317	a	a	a	h	h	h	h	a	h	a	h	h	a	a	a	h	a	h	a	h	h	a	h	a	a	h	h	a	a	h	h	h	a	a	h	h	h	a	h	a	a	a	h	a	a	a	a
m_1229	LG04_YI38	112.662	a	h	h	a	a	h	a	a	a	a	h	h	a	a	h	h	h	a	a	h	a	h	a	a	a	a	a	a	a	a	h	h	h	a	h	a	h	a	a	h	h	h	a	a	h	a	a
m_1230	LG04_YI38	114.042	a	a	a	h	h	h	h	a	h	a	h	h	a	a	a	h	a	h	a	h	h	a	h	a	a	h	h	a	a	h	h	h	a	a	h	h	h	h	h	a	a	a	h	a	a	a	a
m_1231	LG04_YI38	115.763	a	a	a	h	h	h	h	a	h	a	h	h	a	a	a	h	a	h	-	h	h	a	h	a	a	h	h	a	a	h	h	h	a	a	h	h	a	h	h	a	a	a	h	a	h	-	a
m_1232	LG04_YI38	117.484	a	a	a	h	h	h	h	a	h	a	h	h	a	a	a	h	a	h	a	h	h	a	h	a	a	h	h	h	a	h	h	h	a	a	h	h	h	h	h	a	a	a	h	a	a	a	a
m_1233	LG04_YI38	117.905	a	a	a	h	h	h	h	a	h	a	h	h	a	a	a	h	a	h	a	h	h	a	h	a	a	h	h	h	h	h	h	h	a	a	h	h	h	h	h	a	a	a	h	a	a	a	a
m_1234	LG04_YI38	119.187	a	a	a	h	h	h	h	a	h	a	h	h	a	a	a	a	a	h	h	h	h	a	h	a	a	h	h	h	h	h	h	h	a	a	h	h	h	h	a	a	a	a	h	a	a	a	a
m_1235	LG04_YI38	119.608	a	a	a	h	h	h	h	a	h	a	h	h	a	a	a	a	a	h	h	h	h	a	h	a	a	h	h	h	h	h	h	h	a	a	h	h	h	h	h	a	a	a	h	a	a	a	a
m_1236	LG04_YI38	119.951	a	h	h	a	a	h	a	a	a	a	h	h	a	a	h	a	h	a	h	h	a	h	a	a	a	a	a	h	h	a	h	h	h	a	h	a	h	h	a	h	h	h	a	a	h	a	a
m_1237	LG04_YI38	120.44	a	a	a	h	h	h	h	a	h	a	h	h	a	a	a	a	a	h	h	h	h	a	h	a	a	h	h	h	h	h	h	h	a	a	h	h	h	h	h	a	a	a	h	a	a	h	a
m_1238	LG04_YI38	121.425	a	a	a	h	h	h	h	a	h	a	h	h	a	a	a	a	a	h	h	h	h	a	h	a	a	h	h	h	h	h	h	h	a	a	h	h	h	h	a	a	a	a	h	a	a	h	a
m_1239	LG04_YI38	123.424	a	a	a	h	h	h	h	a	h	a	h	h	a	h	a	a	h	h	h	h	h	a	h	a	a	h	h	h	h	h	h	h	a	a	h	h	h	h	a	a	a	a	h	a	a	h	a
m_1240	LG04_YI38	124.456	a	h	h	a	a	h	a	a	a	a	h	h	a	h	h	h	a	a	h	h	a	h	a	a	a	a	a	h	h	a	h	h	h	a	h	a	a	h	h	h	h	h	a	a	h	h	a
m_1241	LG04_YI38	125.145	a	h	h	a	a	h	a	a	a	a	h	h	a	h	h	h	a	a	h	h	a	h	a	a	a	a	a	h	h	a	h	h	h	a	h	a	a	h	h	h	h	h	a	a	h	h	a
m_1242	LG04_YI38	125.488	a	h	h	a	a	h	a	a	a	a	h	h	a	h	h	h	a	a	h	h	a	h	a	a	a	a	a	h	h	a	h	h	h	a	h	a	a	h	h	h	h	h	a	a	h	h	a
m_1243	LG04_YI38	126.872	a	h	h	a	a	h	a	a	a	a	h	h	a	h	h	h	a	a	h	h	a	h	a	a	a	a	a	h	h	a	h	h	h	a	h	a	a	h	h	h	h	h	a	a	h	h	a
m_1244	LG04_YI38	127.562	a	h	h	a	a	h	a	a	a	a	h	h	a	h	h	h	a	a	h	h	h	h	a	a	a	a	a	h	h	a	h	h	h	a	h	a	a	h	h	h	h	h	a	a	h	h	a
m_1245	LG04_YI38	128.941	h	h	h	a	-	h	a	a	a	a	h	h	a	h	h	h	-	a	h	h	h	h	a	a	a	a	a	h	h	a	h	h	h	a	h	a	a	h	h	h	h	h	a	a	h	h	a
m_1246	LG04_YI38	129.113	h	a	a	h	h	-	h	a	h	a	h	h	a	h	a	a	h	h	h	h	h	a	h	a	a	h	h	h	h	h	h	h	a	a	h	h	a	h	a	a	a	a	h	a	a	-	a
m_1247	LG04_YI38	129.284	h	h	h	a	a	h	a	a	a	a	h	h	a	h	h	h	a	a	h	h	h	h	a	a	a	a	a	h	h	a	h	h	h	a	h	a	a	h	h	h	h	h	a	a	h	h	a
m_1248	LG04_YI38	129.917	h	a	a	h	h	h	h	a	h	a	h	h	a	h	a	a	h	h	h	h	h	a	h	a	a	h	h	h	h	h	h	h	a	a	h	h	a	h	a	a	a	a	h	a	a	h	a
m_1249	LG04_YI38	131.193	h	a	a	h	h	-	h	a	h	a	h	h	a	h	a	a	h	h	h	h	h	a	h	a	h	a	h	h	h	h	h	h	a	a	h	h	a	h	a	a	a	a	h	a	a	-	a
m_1250	LG04_YI38	133.119	h	h	h	a	a	h	a	a	a	a	h	h	a	h	h	h	a	a	h	h	h	h	a	a	h	h	a	h	h	a	h	h	h	a	h	h	a	h	h	h	a	h	h	a	h	h	a
m_1251	LG05_YI38	0	h	a	h	a	a	-	a	a	a	a	a	a	h	h	a	h	a	a	h	a	a	h	a	h	a	h	h	a	a	h	a	a	h	a	h	h	a	a	a	a	a	h	a	h	h	a	a
m_1252	LG05_YI38	1.3719999999993888	a	a	h	h	a	h	h	a	a	h	a	h	h	h	h	a	a	a	h	h	a	a	a	h	a	h	a	h	a	a	h	h	a	a	h	a	a	h	a	h	h	a	h	a	a	h	h
m_1253	LG05_YI38	6.032000000000153	h	h	h	h	h	h	h	h	h	h	h	h	h	h	h	h	h	h	h	h	h	h	h	h	h	h	h	h	h	h	h	h	h	h	h	h	h	h	-	h	-	h	h	h	h	h	h
m_1254	LG05_YI38	11.625	a	h	h	h	a	h	h	h	a	h	a	h	h	h	h	a	a	a	h	h	a	a	a	h	h	h	a	h	a	a	h	h	a	a	h	a	a	h	a	h	h	a	h	a	a	h	h
m_1255	LG05_YI38	11.967999999999847	a	h	h	h	a	h	h	h	a	h	a	h	h	h	h	a	a	a	h	h	a	a	a	h	h	h	a	h	a	a	h	h	a	a	h	a	a	h	a	h	h	a	h	a	a	h	h
m_1256	LG05_YI38	19.279999999999745	h	a	a	a	h	a	a	a	h	a	h	a	a	a	a	h	h	h	a	a	h	a	h	a	a	a	h	a	h	h	a	a	h	h	a	h	h	a	h	a	a	h	a	h	a	a	a
m_1257	LG05_YI38	19.969999999999345	h	a	a	a	h	a	a	a	h	a	h	a	a	a	a	h	h	h	a	a	h	a	h	a	a	a	h	a	h	h	a	a	h	h	a	h	h	a	h	a	a	h	a	h	a	a	a
m_1258	LG05_YI38	23.96900000000005	a	h	h	h	h	h	h	h	a	h	a	a	h	h	h	a	a	h	h	h	a	h	a	h	h	h	a	h	a	a	h	h	a	a	h	a	a	h	a	h	a	a	h	a	h	h	a
m_1259	LG05_YI38	24.310999999999694	a	h	h	h	h	h	h	h	a	h	a	a	h	h	h	a	a	h	h	h	a	h	a	h	h	h	a	h	a	a	h	h	a	a	h	a	a	h	a	h	a	a	h	a	h	h	a
m_1260	LG05_YI38	26.394999999999527	a	h	h	h	h	h	h	h	a	h	a	a	h	h	h	a	a	h	h	h	a	h	a	h	h	h	a	h	a	a	h	h	a	a	a	a	a	h	a	h	a	a	h	a	h	h	a
m_1261	LG05_YI38	27.42699999999968	a	h	h	h	h	h	h	h	a	h	a	a	h	h	h	a	a	h	h	h	a	h	a	h	h	h	a	h	a	a	h	h	a	a	a	a	a	h	a	h	a	a	h	a	h	h	a
m_1262	LG05_YI38	28.11700000000019	a	h	h	h	h	a	h	h	a	h	a	a	h	h	h	a	a	h	h	h	a	h	a	h	h	h	a	h	a	a	h	h	a	a	a	a	a	h	a	h	a	a	h	a	h	h	a
m_1263	LG05_YI38	31.659999999999854	a	h	h	h	h	a	h	h	a	h	a	a	h	h	h	a	a	h	h	h	a	h	a	h	h	h	a	h	a	h	a	a	a	a	a	a	a	h	a	h	a	a	h	h	h	h	a
m_1264	LG05_YI38	34.85199999999986	a	h	h	h	h	a	h	h	h	h	h	h	h	h	h	a	h	h	h	h	h	h	h	h	h	h	h	h	h	h	a	h	a	h	h	a	h	h	h	a	h	a	h	h	h	h	h
m_1265	LG05_YI38	40.33799999999974	a	h	h	h	h	a	h	h	a	h	h	h	h	h	h	a	a	h	h	h	a	h	a	h	h	h	a	h	a	h	a	a	a	a	a	a	a	h	a	a	a	a	h	h	h	h	a
m_1266	LG05_YI38	44.17199999999957	a	h	h	h	h	h	h	h	a	h	h	h	h	h	h	a	a	h	a	h	a	h	a	h	h	h	a	h	a	h	a	a	a	a	a	a	a	h	h	a	a	a	h	h	h	h	a
m_1267	LG05_YI38	44.51499999999942	a	h	h	h	h	h	h	h	a	h	h	h	h	h	h	a	a	h	a	h	a	h	h	h	h	h	a	h	a	h	a	a	a	a	a	a	a	h	h	a	a	a	h	h	h	h	a
m_1268	LG05_YI38	46.07099999999991	a	h	h	h	h	h	h	h	a	h	h	h	a	h	a	a	a	h	a	h	a	h	h	h	h	h	a	h	a	h	a	a	a	a	a	a	a	h	h	a	a	a	h	h	a	h	a
m_1269	LG05_YI38	48.26499999999942	a	h	h	h	a	h	h	h	a	h	h	h	a	h	a	a	a	h	a	a	a	h	h	h	h	h	a	h	a	h	a	a	a	a	a	a	a	h	h	a	a	a	h	h	a	h	a
m_1270	LG05_YI38	49.01899999999932	a	h	h	h	a	h	h	h	a	h	h	h	a	h	a	a	a	h	a	a	a	h	h	h	h	h	a	h	a	h	a	a	a	a	a	a	a	h	h	a	a	h	h	h	a	h	a
m_1271	LG05_YI38	52.297999999999774	a	h	h	h	a	h	h	h	h	h	h	h	a	h	a	a	a	h	a	a	a	h	h	a	h	h	a	h	a	h	a	a	a	a	a	a	a	h	h	a	a	h	h	h	a	a	a
m_1272	LG05_YI38	53.759000000000015	a	h	h	a	a	h	h	h	h	h	h	h	a	h	a	a	a	h	a	a	a	h	h	a	h	h	a	h	a	h	a	a	a	a	a	a	a	h	h	a	a	h	h	h	a	a	a
m_1273	LG05_YI38	55.30000000000018	a	h	h	a	a	h	h	h	h	h	h	h	a	a	a	a	a	h	a	a	a	h	h	a	h	h	a	h	a	h	a	a	a	a	a	a	a	h	h	a	a	h	h	h	a	a	a
m_1274	LG05_YI38	55.98999999999978	a	h	h	a	a	h	h	h	h	h	h	h	a	a	a	a	a	h	a	a	a	h	h	a	h	h	a	h	a	h	a	a	a	a	a	a	-	h	h	a	a	h	h	h	a	a	a
m_1275	LG05_YI38	56.331999999999425	a	h	h	a	a	h	h	h	h	h	h	h	a	a	a	a	a	h	a	a	a	h	h	a	h	h	a	h	a	h	a	a	a	a	a	a	a	h	h	a	a	h	h	h	a	a	a
m_1276	LG05_YI38	57.362999999999374	a	h	h	a	a	h	h	h	h	h	h	h	a	a	a	a	a	h	h	a	a	h	h	a	h	h	a	h	a	h	a	a	a	a	a	a	a	h	h	a	a	h	h	h	h	a	a
m_1277	LG05_YI38	58.746000000000095	a	h	h	a	a	h	h	h	h	a	h	h	a	a	a	a	a	h	a	a	a	h	h	a	h	h	a	h	a	h	a	a	a	a	a	a	a	h	h	a	a	h	h	h	a	a	a
m_1278	LG05_YI38	59.08799999999974	a	h	h	a	a	h	h	h	h	a	h	h	a	a	a	a	a	h	a	a	a	h	h	a	h	h	a	h	a	h	a	a	a	a	a	a	a	h	h	a	a	h	h	h	a	h	a
m_1279	LG05_YI38	59.8769999999995	a	h	h	a	a	h	h	h	h	a	h	h	a	a	a	a	a	h	a	a	a	h	h	a	h	h	a	h	a	h	a	a	a	a	a	a	a	h	h	a	a	h	h	h	a	-	a
m_1280	LG05_YI38	60.81800000000021	a	h	h	a	a	h	h	h	h	a	h	h	a	a	a	h	a	h	a	a	a	h	h	a	h	h	a	h	a	h	a	a	a	a	a	a	a	h	h	a	a	h	h	h	a	a	a
m_1281	LG05_YI38	63.98199999999997	a	h	h	a	a	h	h	h	h	a	h	h	a	a	a	h	a	h	a	a	a	h	h	a	h	h	a	h	a	h	a	a	a	a	a	h	a	h	a	a	a	-	h	h	a	h	a
m_1282	LG05_YI38	64.67099999999937	a	h	h	a	a	h	h	h	h	a	h	h	a	a	a	h	a	h	a	a	a	h	h	a	h	h	a	h	a	h	a	a	a	a	a	h	a	h	a	a	a	h	h	h	a	a	a
m_1283	LG05_YI38	65.01400000000012	a	h	h	a	a	h	h	h	h	a	h	h	a	a	a	h	a	h	a	a	a	h	h	a	h	h	a	h	a	h	a	h	a	a	a	h	a	h	a	a	a	h	h	h	a	a	a
m_1284	LG05_YI38	66.43099999999959	a	h	h	a	a	h	h	a	h	a	h	h	a	a	a	h	a	h	a	a	a	h	h	a	h	h	a	h	a	h	a	h	a	a	a	h	a	h	a	a	h	h	h	h	a	a	a
m_1285	LG05_YI38	70.33299999999963	a	h	h	a	a	h	a	a	h	a	h	a	a	a	h	h	a	h	a	a	a	h	h	a	a	h	a	h	a	h	a	h	a	a	a	h	h	h	a	h	h	h	h	a	a	a	a
m_1286	LG05_YI38	74.1909999999998	a	h	h	a	a	h	a	a	a	a	h	a	a	a	h	h	a	a	h	a	a	a	h	a	a	h	a	h	a	h	a	h	a	a	a	h	h	h	a	h	h	h	a	h	h	a	a
m_1287	LG05_YI38	74.53299999999945	a	h	h	a	a	h	a	a	a	a	h	a	a	a	h	h	a	a	h	a	a	a	h	a	a	h	a	h	a	h	a	h	a	a	a	h	h	h	a	h	h	h	a	h	h	a	a
m_1288	LG05_YI38	76.6899999999996	a	a	h	a	a	h	a	a	a	a	h	a	a	a	h	h	a	a	h	a	a	a	h	a	a	h	h	h	a	h	a	h	a	a	a	h	h	a	a	h	h	h	a	h	h	a	a
m_1289	LG05_YI38	79.74399999999969	a	a	h	a	h	h	a	h	a	a	h	a	a	a	h	h	a	a	h	a	a	a	h	a	a	h	h	h	a	h	a	h	a	a	a	h	h	a	a	h	h	h	a	h	h	a	a
m_1290	LG05_YI38	81.59599999999955	a	a	h	a	h	h	a	h	a	a	h	h	a	h	h	h	a	a	h	a	a	a	h	a	a	h	h	h	a	h	a	h	a	a	a	h	h	a	a	h	h	h	a	h	h	a	a
m_1291	LG05_YI38	82.66600000000017	a	a	h	a	h	h	a	h	a	a	h	h	a	h	h	h	a	a	h	a	a	a	h	h	a	h	h	h	a	h	a	a	a	a	a	h	a	a	a	h	h	h	a	h	h	a	a
m_1292	LG05_YI38	96.98099999999977	a	a	h	h	a	h	a	a	h	h	a	a	h	a	h	h	h	a	a	a	h	h	h	h	a	h	a	a	h	h	a	a	a	h	h	h	a	h	a	h	h	h	h	a	h	a	h
m_1293	LG05_YI38	102.83199999999943	a	a	h	h	a	h	a	a	h	h	a	a	h	h	h	h	h	a	a	a	h	h	h	h	a	h	a	a	h	h	a	a	a	h	a	h	a	h	a	h	h	h	h	a	h	a	h
m_1294	LG05_YI38	108.11299999999937	a	a	h	h	a	h	a	a	h	h	a	a	h	h	h	h	h	a	a	a	h	h	h	a	h	h	a	a	h	h	a	a	a	h	a	a	h	h	a	h	h	h	h	a	h	a	h
m_1295	LG05_YI38	112.27499999999964	a	a	a	a	h	-	a	h	a	a	a	h	a	a	h	h	a	a	h	a	a	a	h	a	a	a	h	h	a	h	h	a	h	a	h	a	a	a	a	h	h	h	a	h	h	-	a
m_1296	LG05_YI38	112.44999999999982	a	a	h	h	a	h	a	a	h	h	h	a	h	h	h	h	h	a	a	a	h	h	h	a	a	h	a	a	h	h	h	a	a	h	a	a	a	h	a	h	h	h	h	a	h	-	h
m_1297	LG05_YI38	112.625	a	a	a	a	h	h	a	h	a	a	a	h	a	a	h	h	a	a	h	a	a	a	h	a	a	a	h	h	a	h	h	a	h	a	h	a	a	a	a	h	h	h	a	h	h	h	a
m_1298	LG05_YI38	114.72800000000007	a	a	a	a	h	h	a	h	a	a	a	h	a	a	a	h	a	a	h	a	a	a	h	a	a	a	h	h	a	h	h	a	h	a	h	a	a	a	a	h	h	h	a	h	h	h	a
m_1299	LG05_YI38	116.82299999999941	a	a	h	h	a	h	a	a	h	h	h	a	h	h	h	h	h	a	a	a	a	h	h	a	a	h	a	a	h	h	h	a	a	h	a	a	a	h	a	h	h	h	h	a	h	a	h
m_1300	LG05_YI38	117.51199999999972	a	a	a	h	h	h	a	h	a	a	a	h	a	a	a	h	a	a	h	a	h	a	a	a	a	a	h	h	a	h	h	a	h	h	h	a	a	a	a	a	h	h	a	h	h	h	a
m_1301	LG05_YI38	117.85399999999936	a	a	a	h	h	h	a	h	a	a	a	h	a	a	a	h	a	a	h	a	h	a	a	a	a	a	h	h	a	h	h	a	h	h	h	a	a	a	a	a	h	h	a	h	h	h	a
m_1302	LG05_YI38	118.54399999999987	a	a	h	h	a	h	a	a	h	h	h	a	h	h	h	h	h	a	a	a	a	h	h	a	a	h	a	a	h	h	h	a	a	a	a	a	a	h	a	h	h	h	h	a	h	a	h
m_1303	LG05_YI38	119.58599999999933	a	a	a	h	h	h	a	h	a	a	a	h	a	a	a	h	a	a	h	a	h	a	a	a	a	a	h	h	a	a	h	a	h	h	h	a	a	a	a	a	h	h	a	h	h	h	a
m_1304	LG05_YI38	119.92799999999988	a	a	a	h	h	h	a	h	a	a	a	h	a	a	a	h	a	a	h	a	h	a	a	a	a	a	h	h	a	a	h	a	h	h	h	a	-	a	a	a	h	h	a	h	h	h	a
m_1305	LG05_YI38	122.73300000000017	a	a	h	h	a	h	a	a	h	h	h	a	h	h	h	a	h	a	a	a	a	h	h	a	a	h	a	a	h	a	h	a	a	a	a	a	a	h	a	h	h	h	h	a	h	h	h
m_1306	LG05_YI38	123.11899999999969	a	a	a	h	h	h	a	h	a	a	a	h	a	a	a	a	a	a	h	a	h	a	a	a	a	a	h	h	a	a	h	a	h	h	h	a	a	a	a	a	h	h	a	h	h	h	h
m_1307	LG05_YI38	128.4979999999996	a	a	h	h	a	h	a	a	h	h	h	a	h	h	h	a	h	a	a	a	a	h	h	a	a	h	a	a	h	a	h	a	a	a	a	a	a	h	a	h	h	h	h	a	h	a	h
m_1308	LG05_YI38	129.1869999999999	a	a	a	h	h	h	a	h	a	h	a	h	a	a	a	a	a	a	h	a	h	a	a	a	a	a	h	h	a	a	h	a	h	h	h	a	a	h	a	a	h	h	a	h	h	h	h
m_1309	LG05_YI38	129.35899999999947	a	a	h	h	a	h	a	a	h	h	h	a	h	h	h	a	h	a	a	a	a	h	h	a	a	h	a	a	h	a	h	a	a	a	a	a	a	h	a	h	h	h	h	a	h	a	h
m_1310	LG05_YI38	129.52999999999975	a	a	a	h	h	h	a	h	a	h	a	h	a	a	a	a	a	a	h	a	h	a	a	a	a	a	h	h	a	a	h	a	h	h	h	a	a	h	a	a	h	h	a	h	h	h	h
m_1311	LG05_YI38	132.6899999999996	h	h	h	a	a	a	h	a	h	h	h	a	h	h	h	h	h	h	a	h	h	h	h	h	h	h	a	a	h	h	h	h	a	a	a	h	h	a	h	h	a	a	h	a	a	a	a
m_1312	LG05_YI38	133.375	h	h	h	a	a	a	h	a	h	h	h	a	h	h	h	h	h	h	a	h	h	h	h	h	h	h	a	a	h	h	h	h	a	a	a	h	h	a	h	h	a	a	h	a	a	a	a
m_1313	LG06_YI38	0	a	a	a	h	a	a	a	h	a	a	h	h	a	a	h	a	h	h	a	h	a	a	a	a	h	a	a	a	a	a	h	a	a	h	a	a	a	a	a	a	a	a	h	a	h	a	a
m_1314	LG06_YI38	0.125	a	h	h	h	a	a	h	a	a	h	a	a	a	h	h	a	h	h	a	h	h	h	h	a	a	a	a	h	h	h	h	a	a	h	a	a	a	h	a	a	a	h	a	a	h	a	a
m_1315	LG06_YI38	2.084	a	a	a	h	a	a	a	h	a	a	h	h	a	a	h	a	h	h	a	h	a	a	a	a	h	a	a	a	a	a	h	a	a	h	a	a	a	a	a	a	a	a	h	a	h	a	a
m_1316	LG06_YI38	2.723	a	a	a	h	a	h	a	h	a	a	h	h	a	a	h	a	h	h	a	h	a	a	a	a	h	a	a	a	a	a	h	a	a	h	a	a	a	a	a	a	a	a	h	a	-	-	a
m_1317	LG06_YI38	2.788	a	a	a	h	a	-	a	h	a	a	h	h	a	a	h	a	h	h	a	h	a	a	a	a	h	a	a	a	a	a	h	a	a	h	a	a	a	a	a	a	a	a	h	a	h	h	a
m_1318	LG06_YI38	3.292	h	a	a	a	h	h	a	h	h	a	h	h	h	a	a	h	a	a	h	a	a	a	a	h	h	h	h	a	a	a	a	h	h	a	h	h	h	a	h	h	h	a	h	h	a	h	h
m_1319	LG06_YI38	4.787	h	a	a	a	h	h	a	h	h	a	h	h	h	a	a	h	a	a	h	a	a	a	a	h	h	h	h	a	a	a	a	h	h	a	h	h	h	a	h	h	h	a	h	h	a	h	h
m_1320	LG06_YI38	7.316	h	h	h	a	h	h	h	a	h	h	a	a	h	h	a	h	a	a	h	a	h	h	h	h	a	h	h	h	h	h	a	h	h	a	h	h	h	h	a	h	h	h	a	h	a	h	h
m_1321	LG06_YI38	8.566	h	a	a	a	h	h	a	h	h	a	h	h	h	a	a	h	a	a	h	a	a	a	a	h	h	h	h	a	a	a	a	h	h	a	h	h	a	a	h	h	h	a	h	h	a	-	h
m_1322	LG06_YI38	9.816	h	a	a	a	h	h	a	h	h	a	h	h	h	a	a	h	a	a	h	a	a	a	a	h	h	h	h	a	a	a	a	h	h	a	h	h	a	a	h	h	h	a	h	h	a	h	h
m_1323	LG06_YI38	10.437	h	h	h	a	h	h	h	a	h	h	a	a	h	h	a	h	a	a	h	a	h	h	h	h	a	h	h	h	h	h	a	h	h	a	a	h	a	h	a	h	h	h	a	h	a	h	h
m_1324	LG06_YI38	11.819	a	a	a	h	a	h	a	h	a	a	h	h	a	a	h	a	h	h	a	h	a	a	a	a	h	a	a	a	a	a	h	a	a	h	h	a	h	a	h	a	a	a	h	a	h	h	a
m_1325	LG06_YI38	13.557	h	h	h	a	h	h	h	a	h	h	a	a	h	h	a	h	a	a	h	a	h	h	h	h	a	h	h	h	h	h	a	h	h	a	a	h	a	h	a	h	h	h	a	h	a	h	a
m_1326	LG06_YI38	14.563	h	a	a	h	h	h	a	h	a	a	h	h	h	a	a	h	a	a	h	a	a	a	a	h	h	h	h	a	a	a	a	h	h	a	h	h	a	a	h	h	h	a	h	h	a	h	h
m_1327	LG06_YI38	16.084	a	h	h	a	a	a	h	a	h	h	a	a	a	h	h	a	h	h	a	h	h	h	h	a	a	a	a	h	h	h	h	a	a	h	a	a	h	h	a	a	a	h	a	a	h	a	a
m_1328	LG06_YI38	18.654	h	a	a	h	h	h	a	h	a	a	h	h	h	a	a	h	a	a	h	a	a	a	a	h	h	h	h	a	a	a	a	h	h	a	h	h	a	a	h	h	h	a	h	h	a	h	h
m_1329	LG06_YI38	19.154	a	a	a	a	a	a	a	h	h	a	h	h	a	a	h	a	h	h	a	h	a	a	a	a	h	a	a	a	a	a	h	a	a	h	h	a	h	a	h	a	a	a	h	a	h	a	h
m_1330	LG06_YI38	21.241	h	h	h	h	h	h	h	a	a	h	a	a	h	h	a	h	a	a	h	a	h	h	h	h	a	h	h	h	h	h	a	h	h	a	a	a	a	h	a	h	a	h	a	h	a	h	a
m_1331	LG06_YI38	22.273	a	h	h	a	a	h	h	a	h	h	a	a	a	h	h	a	h	h	a	h	h	h	h	a	a	a	a	h	h	h	h	h	a	h	a	h	h	h	a	a	a	h	a	a	h	a	a
m_1332	LG06_YI38	23.305	h	a	a	h	h	a	a	h	a	a	h	h	h	a	a	h	a	a	h	a	a	a	a	h	h	h	h	a	a	a	a	a	h	a	h	a	a	a	h	h	h	a	h	h	a	h	h
m_1333	LG06_YI38	26.443	a	h	h	a	a	h	h	a	h	h	a	a	a	h	h	a	h	h	a	h	h	h	h	a	a	a	a	h	h	h	h	h	a	h	a	h	h	h	a	h	a	h	a	a	h	a	a
m_1334	LG06_YI38	26.544	h	h	h	h	h	a	h	a	a	a	a	a	h	h	a	a	h	a	h	a	h	h	h	a	a	h	h	h	h	h	a	h	h	a	a	a	a	h	a	a	a	h	a	h	a	h	a
m_1335	LG06_YI38	28.247	a	a	a	h	h	a	a	a	a	a	h	h	h	a	a	h	a	a	h	a	a	a	a	h	h	h	h	a	h	a	a	a	h	a	h	a	a	a	h	a	h	a	h	h	a	h	h
m_1336	LG06_YI38	28.82	a	a	a	h	h	a	a	a	a	a	h	h	h	a	a	h	a	a	h	a	a	a	a	h	h	h	h	a	h	a	a	a	h	a	h	a	a	a	h	a	h	a	h	h	a	h	h
m_1337	LG06_YI38	29.393	h	h	h	a	a	h	h	h	h	h	a	a	a	h	h	h	h	h	a	h	h	h	h	a	a	a	a	h	a	h	h	h	a	h	a	h	h	h	a	h	a	h	a	a	h	a	a
m_1338	LG06_YI38	29.965	a	h	h	h	h	a	h	h	a	a	a	a	h	h	a	h	h	a	h	a	h	h	h	a	a	h	h	h	h	h	a	h	h	a	a	a	a	h	a	a	a	h	a	h	h	h	a
m_1339	LG06_YI38	35.873	h	h	h	a	a	h	h	h	h	h	a	a	a	h	h	h	h	h	a	h	h	h	h	a	a	a	a	h	a	h	h	h	a	h	a	h	h	a	a	h	a	h	a	a	h	a	a
m_1340	LG06_YI38	35.877	a	h	h	h	h	a	h	a	a	a	a	a	h	h	a	h	h	a	h	a	h	h	h	a	h	a	h	h	h	h	a	h	h	a	a	a	a	a	a	a	a	h	a	h	h	h	a
m_1341	LG06_YI38	37.971	a	a	a	h	h	a	a	a	a	a	h	h	h	a	a	a	a	a	h	a	a	a	a	h	a	h	h	a	h	a	a	a	h	a	h	a	a	h	h	a	h	a	h	h	a	h	h
m_1342	LG06_YI38	40.07	h	h	h	h	h	h	h	h	h	h	a	a	h	h	h	h	h	h	h	h	h	h	h	a	h	a	h	h	h	h	h	h	h	h	a	h	h	a	a	h	a	h	a	h	h	h	a
m_1343	LG06_YI38	41.999	a	a	a	h	h	a	a	a	a	a	h	h	h	a	a	a	a	a	h	a	a	a	a	h	a	h	h	a	h	a	a	a	h	a	a	a	a	h	h	a	h	a	h	a	a	h	h
m_1344	LG06_YI38	45.26	a	a	a	h	h	a	a	a	a	a	h	h	h	a	h	a	a	a	h	a	a	a	h	h	a	h	h	a	h	a	a	a	h	a	a	a	h	h	h	a	h	a	h	a	a	h	h
m_1345	LG06_YI38	46.537	a	a	a	h	h	a	a	a	a	a	h	h	h	a	a	a	a	a	h	a	a	a	h	h	a	h	h	a	h	a	a	a	h	a	a	a	a	h	h	a	h	a	h	a	a	h	h
m_1346	LG06_YI38	47.171	h	a	a	a	a	h	h	h	a	h	a	h	a	a	h	a	a	h	a	h	a	a	h	h	h	a	a	a	a	a	h	a	h	h	a	h	h	h	h	h	h	a	h	h	a	a	h
m_1347	LG06_YI38	47.513	h	h	h	a	a	h	h	h	h	h	a	a	a	h	h	h	h	h	a	h	h	h	a	a	h	h	a	h	a	h	h	h	a	h	h	h	h	a	a	h	a	h	a	h	h	a	a
m_1348	LG06_YI38	48.203	a	a	a	h	h	a	a	a	a	a	h	h	h	a	a	a	a	a	h	a	a	a	h	h	a	a	a	a	h	a	a	a	h	a	a	a	a	h	h	a	h	a	h	a	a	h	h
m_1349	LG06_YI38	48.545	a	h	h	h	h	a	a	a	h	a	h	a	h	h	a	h	h	a	h	a	h	h	a	a	a	h	a	h	h	h	a	h	a	a	h	a	a	a	a	a	a	h	a	a	h	h	a
m_1350	LG06_YI38	50.588	a	a	a	h	a	a	a	a	a	a	h	h	h	a	h	a	h	a	h	a	a	a	h	h	a	a	a	a	h	a	a	a	h	a	a	a	a	h	a	a	h	a	h	a	a	h	h
m_1351	LG06_YI38	51.594	a	a	a	h	a	a	a	a	a	a	h	h	h	a	h	a	h	a	h	a	a	a	h	h	a	a	a	a	h	a	a	a	h	a	a	a	a	h	a	a	h	a	h	a	a	h	a
m_1352	LG06_YI38	53.637	h	h	h	a	h	h	h	h	h	h	a	a	a	h	a	h	a	h	a	h	h	h	a	a	h	h	h	h	a	h	h	h	a	a	h	h	h	a	h	h	a	h	a	h	h	a	h
m_1353	LG06_YI38	54.137	a	a	a	h	a	a	a	a	a	a	h	h	h	a	h	a	h	a	h	a	a	a	h	h	a	a	a	a	h	h	a	a	h	h	a	a	a	h	a	a	h	a	h	a	a	h	a
m_1354	LG06_YI38	55.521	h	a	a	a	h	h	h	h	a	h	a	h	a	a	h	a	h	h	a	h	h	a	a	h	h	a	h	a	a	h	h	a	h	a	a	h	h	a	a	h	h	a	h	a	a	a	a
m_1355	LG06_YI38	56.92	a	h	h	h	a	a	a	a	h	a	h	h	h	h	a	h	a	a	h	a	a	h	h	a	a	h	a	h	h	a	a	h	a	h	h	a	a	h	h	a	a	h	a	h	h	h	h
m_1356	LG06_YI38	57.265	h	h	h	a	h	h	h	h	h	h	a	a	a	h	h	h	a	h	a	h	h	h	a	a	h	h	h	h	a	a	h	h	a	a	h	h	h	a	h	h	a	h	a	h	h	a	h
m_1357	LG06_YI38	57.61	a	h	h	h	a	a	a	a	h	a	h	h	h	h	a	h	a	a	h	a	a	h	h	a	a	h	a	h	h	a	a	h	a	a	h	a	a	h	h	a	a	h	a	h	h	h	h
m_1358	LG06_YI38	57.84	a	a	a	h	a	a	a	a	a	a	h	h	h	a	a	a	h	a	h	a	a	a	h	h	a	a	a	a	h	h	a	a	h	h	a	a	a	h	a	a	h	a	h	a	a	h	a
m_1359	LG06_YI38	58.07	a	a	a	h	a	a	a	a	a	a	h	h	h	a	a	a	h	a	h	a	a	a	h	h	a	a	a	a	h	h	a	a	h	h	a	a	a	h	a	a	h	a	h	a	a	h	a
m_1360	LG06_YI38	59.334	h	h	h	a	h	h	h	h	h	h	a	a	a	h	h	h	h	h	a	h	h	h	a	h	h	h	h	h	a	h	h	h	h	h	h	h	h	a	h	h	h	h	h	h	h	a	h
m_1361	LG06_YI38	59.855	h	h	h	a	h	h	h	h	h	h	a	a	a	h	h	h	a	h	a	h	h	h	a	a	h	h	h	h	a	a	h	h	a	a	h	h	h	a	h	h	a	h	a	h	h	a	h
m_1362	LG06_YI38	60.375	h	a	a	a	a	h	h	h	a	h	a	a	a	a	h	a	h	h	a	h	h	a	a	h	h	a	h	a	a	h	h	a	h	h	a	h	h	a	a	h	h	a	h	a	a	a	a
m_1363	LG06_YI38	61.065	a	a	a	h	a	a	a	a	a	a	h	h	h	a	a	a	h	a	h	a	a	a	h	h	a	a	a	a	h	h	a	a	h	h	a	a	a	h	a	a	h	a	h	a	a	h	a
m_1364	LG06_YI38	61.408	a	a	a	h	a	a	a	a	a	a	h	h	h	a	a	a	h	a	h	a	a	a	h	h	a	a	a	a	h	h	a	a	h	h	a	a	a	h	a	a	h	a	h	a	a	h	a
m_1365	LG06_YI38	62.097	h	h	h	a	h	h	h	h	h	h	a	a	a	h	h	h	a	h	a	h	h	h	a	a	h	h	h	h	a	a	a	h	a	a	h	h	h	a	h	h	a	h	a	h	h	a	h
m_1366	LG06_YI38	62.44	a	a	a	h	a	a	a	a	a	a	h	h	h	a	a	a	h	a	h	a	a	a	h	h	a	a	a	a	h	h	h	a	h	h	a	a	a	h	a	a	h	a	h	a	a	h	a
m_1367	LG06_YI38	62.782	h	h	h	a	h	h	h	h	h	h	a	a	a	h	h	h	a	h	a	h	h	h	a	a	h	h	h	h	a	a	a	h	a	a	h	h	h	a	h	h	a	h	a	h	h	a	h
m_1368	LG06_YI38	65.927	h	h	h	a	h	h	h	h	h	h	a	a	a	h	h	h	h	h	a	h	h	h	a	a	h	h	h	h	a	a	a	h	a	a	h	h	h	a	h	h	a	h	a	h	h	a	h
m_1369	LG06_YI38	67.159	a	a	a	h	a	a	a	a	a	a	h	h	a	a	a	a	a	a	h	a	a	a	h	h	a	a	a	a	h	h	h	a	h	h	a	a	a	h	a	a	h	a	h	a	a	h	a
m_1370	LG06_YI38	67.77	h	h	h	a	h	h	h	h	h	h	a	a	h	h	h	h	h	h	a	h	h	h	a	a	h	h	h	h	a	a	a	h	a	a	h	h	h	a	h	h	a	h	a	h	h	a	h
m_1371	LG06_YI38	73.601	a	h	h	a	h	h	h	h	a	a	a	a	h	h	h	h	h	h	a	a	h	h	a	a	h	h	h	h	a	a	a	h	a	a	h	h	h	a	h	h	a	h	a	h	a	a	h
m_1372	LG06_YI38	78.745	a	h	h	a	h	h	h	h	a	a	a	a	h	h	h	h	h	h	a	a	h	h	a	a	h	h	h	a	a	a	a	h	a	a	h	h	h	a	h	h	h	h	a	h	a	a	h
m_1373	LG06_YI38	80.124	a	h	h	a	h	h	h	h	a	a	a	a	h	h	h	h	h	h	a	a	h	h	a	a	h	h	h	a	a	a	a	h	a	a	h	h	h	a	h	h	h	h	a	h	a	a	h
m_1374	LG06_YI38	80.467	h	h	h	h	h	h	a	a	a	h	h	h	a	h	a	h	h	a	h	h	a	h	a	a	h	h	a	a	h	a	h	h	a	a	h	h	a	h	h	a	a	h	a	h	a	a	h
m_1375	LG06_YI38	81.846	a	a	a	a	a	a	h	h	h	a	a	a	h	a	h	a	a	a	a	a	h	a	h	h	a	a	h	h	a	h	a	h	h	h	a	a	h	a	a	h	h	a	h	a	h	h	a
m_1376	LG06_YI38	82.367	a	h	h	a	h	h	h	h	a	a	a	a	h	h	h	h	h	h	a	a	h	h	a	a	h	h	h	a	a	a	a	a	a	a	h	h	h	a	h	h	h	h	a	h	a	a	h
m_1377	LG06_YI38	82.888	a	a	a	a	a	a	h	h	h	a	a	a	h	a	h	a	a	a	a	a	h	a	h	h	a	a	h	h	a	h	a	h	h	h	a	a	h	a	a	h	h	a	h	a	h	h	a
m_1378	LG06_YI38	84.439	h	h	h	h	h	h	a	h	a	h	h	h	a	h	a	h	h	h	h	h	a	h	a	a	h	h	a	a	h	a	h	a	a	a	h	h	a	h	h	a	a	h	a	h	a	a	h
m_1379	LG06_YI38	85.973	h	a	a	h	a	a	a	a	h	h	h	h	a	a	a	a	a	a	h	h	a	a	h	h	a	a	h	h	h	h	h	h	h	h	a	a	a	h	a	a	a	a	h	a	h	h	a
m_1380	LG06_YI38	87.643	a	h	h	a	h	h	h	h	a	a	a	a	h	h	h	h	h	h	a	a	h	h	a	a	h	h	a	a	a	a	a	a	a	a	h	h	h	a	h	h	h	h	a	h	a	a	h
m_1381	LG06_YI38	88.192	a	h	h	a	h	h	h	h	a	a	a	a	h	h	h	h	h	h	a	a	h	h	a	a	h	h	a	a	a	a	a	a	a	a	h	h	h	a	h	h	h	h	a	h	a	a	h
m_1382	LG06_YI38	89.862	h	h	h	a	h	h	a	h	a	h	h	a	a	h	a	h	h	h	h	h	a	h	a	h	h	h	h	a	h	a	h	a	a	a	h	h	a	h	h	a	a	h	a	h	a	a	h
m_1383	LG06_YI38	90.894	a	a	a	h	a	a	h	a	h	a	a	h	h	a	h	a	a	a	a	a	h	a	h	a	a	a	a	h	a	h	a	h	h	h	a	a	h	a	a	h	h	a	h	a	h	h	a
m_1384	LG06_YI38	90.911	a	a	a	h	a	a	h	a	h	a	a	h	h	a	h	a	a	a	a	a	h	a	h	a	a	a	a	h	a	h	a	h	h	h	a	a	h	a	a	h	h	a	h	a	h	-	a
m_1385	LG06_YI38	92.625	a	h	h	a	h	h	h	h	a	a	a	a	h	h	h	h	h	h	a	a	h	h	a	a	h	h	a	a	a	a	a	a	a	a	h	h	h	a	h	h	h	h	a	h	a	a	h
m_1386	LG06_YI38	93.31	h	h	h	a	h	h	a	h	a	h	h	a	a	h	a	h	h	h	h	h	a	h	a	h	h	h	h	a	h	a	h	a	a	a	h	h	a	h	h	a	a	h	a	h	a	a	h
m_1387	LG06_YI38	94.342	a	a	a	h	a	-	h	a	h	a	a	h	h	a	h	h	a	a	a	a	h	h	h	a	a	a	a	h	a	h	a	h	h	h	a	a	h	a	a	h	h	a	h	a	-	-	a
m_1388	LG06_YI38	96.074	h	h	h	a	h	h	a	h	a	h	h	a	a	h	a	a	h	h	a	h	a	a	a	h	h	h	h	a	h	a	h	a	h	a	h	h	a	h	h	a	a	h	a	a	a	a	h
m_1389	LG06_YI38	96.759	h	h	h	a	h	h	a	h	a	h	h	h	a	h	a	a	a	h	a	h	a	a	a	h	h	h	h	a	h	a	h	a	h	a	h	h	a	h	h	a	a	h	a	a	a	a	h
m_1390	LG06_YI38	97.1	h	h	h	a	h	-	a	h	a	h	h	h	a	h	a	a	a	h	a	h	a	a	a	h	h	h	h	a	h	a	h	a	h	a	h	h	a	h	h	a	a	h	a	a	a	h	h
m_1391	LG06_YI38	99.291	h	a	a	h	a	a	a	a	h	h	h	a	a	a	a	h	a	h	a	h	a	a	h	h	a	a	h	h	h	h	h	h	h	h	a	a	a	h	a	a	a	a	h	h	h	h	a
m_1392	LG06_YI38	99.882	h	a	a	h	a	a	a	a	h	h	h	a	a	a	a	h	a	h	a	h	a	a	h	h	a	a	h	h	h	h	h	h	h	h	a	a	a	h	a	a	a	a	h	h	h	h	a
m_1393	LG06_YI38	101.966	a	a	a	h	a	a	h	a	h	a	a	a	h	a	h	a	h	h	h	a	h	h	h	a	a	h	a	h	a	h	a	h	a	h	a	a	h	h	a	h	h	a	h	h	h	h	a
m_1394	LG06_YI38	102.334	a	a	a	h	a	-	h	a	h	a	a	a	h	a	h	a	h	h	h	a	h	h	h	a	a	h	a	h	a	h	a	h	a	h	a	a	h	h	a	h	h	a	h	h	h	-	a
m_1395	LG06_YI38	105.368	h	a	a	h	a	a	a	a	h	h	h	a	a	a	a	h	a	h	a	h	a	a	h	h	a	a	h	h	h	h	h	h	h	h	a	a	a	a	a	a	a	a	h	h	h	h	h
m_1396	LG06_YI38	107.627	h	h	a	a	a	h	a	h	a	h	h	h	a	h	a	h	a	a	a	h	h	a	a	h	h	a	h	a	h	h	a	a	h	a	h	h	a	a	h	a	a	h	h	h	a	h	a
m_1397	LG06_YI38	108.312	a	h	h	a	a	h	h	h	a	a	a	h	h	h	h	a	h	a	h	a	a	h	a	a	h	h	a	a	a	a	a	a	a	a	h	h	h	h	h	h	h	h	a	a	a	a	a
m_1398	LG06_YI38	108.483	h	a	a	h	h	a	a	a	h	h	h	a	a	a	a	h	a	h	a	h	h	a	h	h	a	a	h	h	h	h	h	h	h	h	a	a	a	a	a	a	a	a	h	h	h	h	h
m_1399	LG06_YI38	108.655	a	a	h	h	h	a	h	a	h	a	a	a	h	a	h	a	h	h	h	a	h	h	h	a	a	h	a	h	a	a	h	h	a	a	a	a	h	h	a	h	h	a	a	a	h	a	h
m_1400	LG06_YI38	108.997	h	a	a	h	h	a	a	a	h	h	h	a	a	a	a	h	a	h	a	h	h	a	h	h	a	a	h	h	h	h	h	h	h	h	a	a	a	a	a	a	a	a	h	h	h	h	h
m_1401	LG06_YI38	109.34	h	a	a	h	h	a	a	a	h	h	h	a	a	a	a	h	a	h	a	h	h	a	h	h	a	a	h	h	h	h	h	h	h	h	a	a	a	a	a	a	a	a	h	h	h	a	h
m_1402	LG06_YI38	109.682	a	a	h	h	h	a	h	a	h	a	a	a	h	a	h	a	h	h	h	a	h	h	h	a	a	h	a	h	a	a	h	h	a	a	a	a	h	h	a	h	h	a	a	a	h	a	h
m_1403	LG06_YI38	112.48	a	h	h	a	a	h	h	h	a	a	a	h	h	h	h	a	h	a	h	a	a	h	a	a	h	h	a	a	a	a	a	a	a	a	h	h	h	h	h	h	h	h	a	a	a	a	a
m_1404	LG07_YI38	0	a	a	h	h	h	-	h	h	h	a	h	h	a	a	a	h	h	a	h	a	a	a	a	h	a	h	h	h	a	a	h	h	a	a	a	a	h	h	a	h	a	h	a	h	-	h	a
m_1405	LG07_YI38	2.13	a	a	h	h	h	h	h	h	h	a	h	h	a	a	a	h	h	a	h	a	a	a	a	h	a	h	h	h	a	a	h	h	a	a	a	a	h	h	a	h	a	h	a	h	h	a	a
m_1406	LG07_YI38	2.815	a	a	h	h	h	h	h	h	h	a	h	h	a	a	a	h	h	a	h	a	a	a	a	h	a	h	h	h	a	a	h	h	a	a	a	a	h	h	a	h	a	h	a	h	h	a	a
m_1407	LG07_YI38	3.5	a	a	h	h	h	h	h	h	h	a	h	h	a	a	a	h	h	a	h	a	a	a	a	h	a	h	h	h	a	a	h	h	a	a	a	a	h	h	a	h	a	h	a	h	h	a	a
m_1408	LG07_YI38	4.185	a	a	h	h	h	h	h	h	h	a	h	h	a	a	a	h	h	a	h	a	a	a	a	h	a	h	h	h	a	a	h	h	a	a	a	a	h	h	a	h	a	h	a	h	h	a	a
m_1409	LG07_YI38	5.564	a	a	a	h	h	h	h	a	h	a	a	h	a	a	a	h	a	a	h	a	a	a	h	h	a	a	h	h	h	a	a	h	h	h	a	a	h	a	h	a	h	a	a	h	a	a	h
m_1410	LG07_YI38	6.948	a	a	a	h	h	-	h	a	h	a	a	h	a	a	a	h	a	a	h	a	a	a	h	h	h	a	h	h	h	a	a	h	h	h	a	a	a	a	h	a	h	a	a	h	a	-	h
m_1411	LG07_YI38	7.633	h	h	a	a	a	a	a	a	a	h	a	a	h	h	h	a	a	h	h	h	h	h	h	a	a	a	a	a	h	h	a	a	h	h	h	h	a	a	h	a	h	a	h	a	a	h	h
m_1412	LG07_YI38	13.448	h	h	h	a	a	a	a	h	a	h	h	a	h	h	h	a	h	h	a	h	h	h	a	a	a	h	a	a	a	h	h	a	a	a	h	h	h	h	a	h	a	h	h	a	h	h	a
m_1413	LG07_YI38	15.531	a	a	a	h	h	h	h	a	h	a	a	h	a	a	a	h	a	a	h	a	a	a	h	h	h	a	h	h	h	a	a	h	h	h	a	a	a	a	h	a	h	a	a	h	a	a	h
m_1414	LG07_YI38	16.111	h	h	a	a	a	a	a	a	a	h	a	a	h	h	h	a	a	h	h	h	h	h	h	a	a	a	a	a	h	h	a	a	h	h	h	h	h	a	h	a	h	a	h	a	a	h	h
m_1415	LG07_YI38	16.69	h	h	a	a	a	a	a	a	a	h	a	a	h	h	h	a	a	h	h	h	h	h	h	a	a	a	a	a	h	h	a	a	h	h	h	h	a	a	h	a	h	a	h	a	a	h	h
m_1416	LG07_YI38	17.269	h	h	a	a	a	a	a	a	a	h	a	h	h	h	h	a	a	h	h	h	h	h	h	a	a	a	a	a	h	h	a	a	h	h	h	h	a	a	h	a	h	a	h	a	a	h	h
m_1417	LG07_YI38	20.871	a	h	h	h	h	h	h	h	h	a	h	a	a	a	a	h	h	a	a	a	a	a	a	h	h	h	h	a	a	h	h	h	a	a	a	a	h	h	a	h	a	h	a	h	h	a	a
m_1418	LG07_YI38	24.473	h	a	h	a	a	a	a	h	h	h	h	h	h	h	h	a	h	h	a	h	h	h	a	a	a	h	a	h	h	a	h	a	a	a	h	h	h	h	a	h	h	h	h	a	h	h	a
m_1419	LG07_YI38	26.924	h	a	h	a	a	-	a	h	h	h	h	h	h	h	h	a	h	h	a	h	h	h	a	a	a	h	a	h	h	a	h	a	a	a	h	h	h	h	h	h	h	h	h	a	h	a	a
m_1420	LG07_YI38	27.266	h	a	h	a	a	a	a	h	h	h	h	h	h	h	h	a	h	h	a	h	h	h	a	a	a	h	a	h	h	a	h	a	a	a	h	h	h	h	h	h	h	h	h	a	h	h	a
m_1421	LG07_YI38	30.214	h	a	a	a	a	a	a	a	a	h	a	h	h	h	h	a	a	h	h	h	h	h	h	a	a	a	a	h	a	a	a	a	h	h	h	h	a	a	a	a	h	a	h	a	a	a	h
m_1422	LG07_YI38	32.555	a	h	h	h	h	a	a	a	h	a	a	a	a	a	a	h	a	a	h	a	a	a	h	h	h	a	h	a	h	h	a	h	a	h	a	a	a	a	a	a	a	a	a	h	a	a	h
m_1423	LG07_YI38	34.733	h	a	a	a	a	a	h	a	h	h	a	h	h	h	h	a	a	a	h	h	h	a	h	a	a	a	a	h	a	a	a	a	h	h	h	h	a	a	a	a	h	a	h	a	a	a	h
m_1424	LG07_YI38	35.266	h	a	a	a	a	a	h	a	h	h	a	h	h	h	h	a	a	a	h	h	h	a	h	a	a	a	a	h	a	a	a	a	h	h	h	h	a	a	a	a	h	a	h	a	a	a	h
m_1425	LG07_YI38	35.799	h	a	a	a	a	a	h	a	h	h	a	h	h	h	h	a	a	a	h	h	h	a	h	a	a	a	a	h	a	a	a	a	h	h	h	h	a	a	a	a	h	h	h	a	a	a	h
m_1426	LG07_YI38	37.977	a	h	h	h	h	a	a	h	a	a	h	a	a	a	a	h	h	h	a	a	a	h	a	h	h	h	h	a	h	h	h	h	a	a	a	a	h	h	h	h	a	a	a	h	h	h	a
m_1427	LG07_YI38	38.51	h	a	a	a	a	a	h	a	a	h	a	h	h	h	h	h	h	a	a	h	h	a	a	a	a	h	a	h	a	a	h	a	h	a	h	h	h	h	h	h	h	a	h	a	h	h	a
m_1428	LG07_YI38	43.794	h	h	a	a	a	a	h	a	a	a	a	h	h	a	a	h	h	a	a	h	h	a	a	a	a	h	a	h	a	h	h	a	h	a	a	h	h	h	h	h	h	a	h	a	a	h	a
m_1429	LG07_YI38	53.978	a	h	h	h	h	a	a	a	a	a	h	a	a	a	a	h	h	h	a	a	a	h	a	h	h	h	h	a	h	h	h	h	a	a	a	a	h	h	h	h	a	a	a	h	h	h	a
m_1430	LG07_YI38	54.467	a	h	h	h	h	a	a	a	a	a	h	a	a	a	a	h	h	h	a	a	a	h	a	h	h	h	h	a	h	h	h	h	a	a	a	a	h	h	h	h	a	a	a	h	h	h	a
m_1431	LG07_YI38	55.452	a	h	h	h	h	a	a	a	a	a	h	a	a	a	a	h	h	h	a	a	a	h	a	h	h	h	h	a	h	h	h	h	a	a	a	a	h	h	h	h	a	a	a	h	h	h	a
m_1432	LG07_YI38	65.985	a	a	h	h	h	h	a	a	a	h	h	a	a	h	h	h	a	a	h	a	a	h	h	h	h	h	a	a	a	a	a	a	h	h	h	h	a	a	a	a	a	a	a	a	h	a	a
m_1433	LG07_YI38	68.091	a	a	a	a	a	h	h	h	h	h	a	h	h	h	h	h	a	a	h	h	h	h	h	a	a	h	a	h	a	a	a	a	a	h	h	h	a	h	a	h	h	h	h	h	a	a	a
m_1434	LG07_YI38	72.158	h	h	h	a	h	a	a	a	a	h	h	a	a	a	a	a	h	h	a	a	a	a	h	h	h	a	h	a	h	h	h	h	h	h	a	a	h	a	h	a	a	a	a	a	h	h	h
m_1435	LG07_YI38	75.746	h	h	h	a	h	a	a	a	a	h	h	a	a	a	a	a	h	h	a	a	a	a	h	h	h	a	a	a	h	h	h	h	h	h	a	a	h	a	h	a	a	a	a	a	h	h	h
m_1436	LG07_YI38	76.605	h	h	h	a	h	a	a	a	a	h	h	a	a	a	a	a	h	h	a	a	a	a	h	h	h	a	a	a	h	h	h	h	h	h	a	a	h	a	h	a	a	a	a	a	h	h	h
m_1437	LG07_YI38	77.031	h	a	h	a	h	h	a	a	h	a	h	a	a	h	h	h	a	a	h	a	a	h	a	h	h	h	h	a	a	a	a	a	h	a	h	h	a	a	a	a	a	a	a	a	h	a	a
m_1438	LG07_YI38	77.374	h	a	h	a	h	h	a	a	h	a	h	a	a	h	h	h	a	a	h	a	a	h	a	h	h	h	h	a	a	a	a	a	h	a	h	h	a	a	a	a	a	a	a	a	h	a	a
m_1439	LG07_YI38	77.716	h	a	h	a	h	h	a	a	h	a	h	a	a	h	h	h	a	a	h	a	a	h	a	h	h	h	h	a	a	a	a	a	h	a	h	h	a	a	a	a	a	a	a	a	h	a	a
m_1440	LG07_YI38	78.406	h	a	h	a	h	h	a	a	h	a	h	a	a	h	h	h	a	a	h	a	a	h	a	h	h	h	h	a	a	a	a	a	h	a	h	h	a	a	a	a	a	a	a	a	h	a	a
m_1441	LG07_YI38	79.091	h	a	h	a	h	h	a	a	h	a	h	a	a	h	h	h	a	a	h	a	a	h	a	h	h	h	h	a	h	a	a	a	h	a	h	h	a	a	a	a	a	a	a	a	h	a	a
m_1442	LG07_YI38	79.776	h	a	h	a	h	h	a	a	h	a	h	a	a	h	h	h	a	a	a	a	a	h	a	h	h	h	h	a	h	a	a	a	h	a	h	h	a	a	a	a	a	a	a	a	h	a	a
m_1443	LG07_YI38	79.962	a	h	a	h	a	a	h	h	a	h	a	h	h	a	-	a	h	h	h	h	h	a	h	a	a	a	a	h	a	h	h	h	a	h	a	a	h	h	h	h	h	h	h	h	a	h	h
m_1444	LG07_YI38	80.117	a	h	a	h	a	a	h	h	a	h	a	h	h	a	h	a	h	h	h	h	h	a	h	a	a	a	a	h	a	h	h	h	a	h	a	a	h	h	h	h	h	h	h	h	a	h	h
m_1445	LG07_YI38	80.459	h	a	h	a	h	h	a	a	h	a	h	a	a	h	a	h	a	a	a	a	a	h	a	h	h	h	h	a	h	a	a	a	h	a	h	h	a	a	a	a	a	a	a	a	h	a	a
m_1446	LG07_YI38	82.588	h	h	h	a	h	a	h	a	h	h	h	a	h	a	h	a	h	h	h	h	a	a	h	h	h	a	a	a	a	h	h	h	h	h	a	a	h	a	h	a	a	a	a	a	h	h	h
m_1447	LG07_YI38	84.672	h	a	a	a	h	h	h	a	h	a	h	a	h	h	a	h	a	a	a	h	a	h	a	h	h	h	h	a	h	a	a	a	h	a	h	h	a	a	a	a	a	a	a	a	h	a	a
m_1448	LG07_YI38	85.362	h	h	h	a	h	a	h	a	h	h	h	a	h	a	h	a	h	h	h	h	a	a	h	h	h	a	a	a	a	h	h	h	h	h	a	a	h	a	h	a	a	a	a	a	h	h	h
m_1449	LG07_YI38	86.051	a	a	a	h	a	h	a	h	a	a	a	h	a	h	a	h	a	a	a	a	h	h	a	a	a	h	h	h	h	a	a	a	a	a	h	h	a	h	a	h	h	h	h	h	a	a	a
m_1450	LG07_YI38	86.741	a	a	a	h	a	h	a	h	a	a	a	h	a	h	a	h	a	a	a	a	h	h	a	a	a	h	h	h	h	a	a	a	a	a	h	h	a	h	a	h	h	h	h	h	a	a	a
m_1451	LG07_YI38	87.084	a	h	h	h	a	a	a	h	a	h	a	h	a	a	h	a	a	h	h	a	h	a	h	a	a	a	a	h	a	h	a	h	a	h	a	a	h	h	a	h	h	a	h	h	a	h	h
m_1452	LG07_YI38	88.473	h	h	h	a	h	a	h	a	h	h	h	a	h	a	h	a	h	h	h	h	a	a	h	h	h	a	a	a	a	h	h	h	h	h	a	a	h	a	h	a	a	a	a	a	h	h	h
m_1453	LG07_YI38	89.862	a	h	h	h	a	a	a	h	a	h	a	h	a	a	h	a	a	h	h	h	h	a	h	a	a	a	a	h	h	h	a	h	a	h	a	a	h	h	a	h	h	a	h	h	a	h	h
m_1454	LG07_YI38	91.951	h	a	a	h	h	h	h	a	h	a	h	a	h	h	a	h	h	a	a	a	a	h	a	a	h	h	h	a	a	a	h	a	h	a	h	h	a	a	h	a	a	h	a	a	h	a	a
m_1455	LG07_YI38	93.335	a	a	a	h	a	h	a	h	a	a	a	h	a	h	a	h	a	a	a	a	h	h	a	a	a	h	h	h	h	a	a	a	a	a	h	h	a	h	a	h	h	h	h	h	a	a	a
m_1456	LG07_YI38	94.719	h	h	h	a	h	a	h	a	h	h	h	a	h	a	h	a	h	h	h	h	a	a	h	h	h	a	a	a	a	h	h	h	h	h	a	a	h	a	h	a	a	a	a	a	h	h	h
m_1457	LG07_YI38	96.099	a	h	h	a	a	a	a	h	a	h	a	h	a	a	h	a	a	h	h	h	h	h	h	h	a	a	h	h	h	h	a	a	a	a	a	a	h	h	a	h	h	a	h	h	a	h	h
m_1458	LG07_YI38	96.785	h	a	a	h	h	h	h	a	h	a	h	a	h	h	a	h	h	a	a	a	a	a	a	a	h	h	a	a	a	a	h	h	h	h	h	h	a	a	h	a	a	h	a	h	h	a	a
m_1459	LG07_YI38	98.171	a	h	h	a	a	a	a	h	a	h	a	h	a	a	h	a	a	h	h	h	h	h	h	h	a	a	h	h	h	h	a	a	a	a	a	a	h	h	a	h	h	a	h	a	a	h	h
m_1460	LG07_YI38	99.557	h	h	h	a	h	a	h	a	h	h	h	a	h	a	h	a	h	h	h	h	a	a	h	h	h	a	a	a	a	h	h	h	h	h	a	a	h	a	h	a	a	a	a	h	h	h	h
m_1461	LG07_YI38	100.245	a	h	h	a	a	a	a	h	a	h	a	h	a	a	h	a	a	a	h	h	h	h	h	h	a	a	h	h	h	h	a	a	a	a	a	a	h	h	a	h	h	a	h	a	a	-	h
m_1462	LG07_YI38	101.212	h	h	h	a	h	a	h	a	h	h	h	a	h	a	h	a	h	a	h	h	a	a	h	h	h	a	a	a	a	h	h	h	h	h	a	a	h	a	h	a	a	a	a	h	h	h	h
m_1463	LG07_YI38	101.692	h	h	h	a	h	a	h	a	h	h	h	a	h	a	h	a	h	a	h	h	a	a	h	h	h	a	a	a	a	h	h	h	h	h	a	a	h	a	h	a	a	a	a	h	h	h	h
m_1464	LG07_YI38	102.172	h	h	h	a	h	a	h	a	h	h	h	a	h	a	h	a	h	a	h	h	a	a	h	h	h	a	a	a	a	h	h	h	h	h	a	a	h	a	h	a	a	a	a	h	h	-	h
m_1465	LG07_YI38	102.652	a	h	h	a	a	a	a	h	a	h	a	h	a	a	h	a	a	a	h	h	h	h	h	h	a	a	h	h	h	h	a	a	a	a	h	a	h	h	a	h	h	a	h	a	a	h	h
m_1466	LG07_YI38	103.352	h	h	h	a	h	a	h	a	h	h	h	a	h	a	h	a	h	a	h	h	a	a	h	h	h	a	a	a	a	h	h	h	h	h	a	a	h	a	h	a	a	a	a	h	h	h	h
m_1467	LG07_YI38	104.051	a	a	a	h	h	h	h	a	h	a	h	a	h	h	a	h	h	h	a	a	a	a	h	a	h	h	a	a	a	a	h	h	h	h	a	h	a	a	h	a	a	h	a	h	h	a	a
m_1468	LG07_YI38	105.093	a	a	a	h	a	h	a	h	a	a	a	h	a	h	a	h	a	h	a	a	h	h	a	a	a	h	h	h	h	a	a	a	a	a	h	h	a	h	a	h	h	h	h	a	a	a	a
m_1469	LG07_YI38	106.135	a	a	a	h	h	h	h	h	h	a	h	h	h	h	h	h	h	h	a	a	h	h	h	a	h	h	h	h	h	a	h	h	h	h	h	h	a	h	h	h	h	h	h	h	h	a	a
m_1470	LG07_YI38	106.477	a	a	a	h	a	h	a	h	a	a	a	h	a	h	a	h	a	h	a	a	h	h	a	a	a	h	h	h	h	a	a	a	a	a	h	h	a	h	a	h	h	h	h	a	a	a	a
m_1471	LG07_YI38	106.82	h	h	h	a	h	a	h	a	h	h	h	a	h	a	h	a	h	a	h	h	a	a	h	h	h	a	a	a	a	h	h	h	h	h	a	a	h	a	h	a	a	a	a	h	h	h	h
m_1472	LG07_YI38	107.162	a	a	a	h	h	h	h	a	h	a	h	a	h	h	h	h	h	h	a	a	a	a	h	a	h	h	a	a	a	a	h	h	h	h	a	h	a	a	h	a	a	h	a	h	h	a	a
m_1473	LG07_YI38	108.725	h	h	h	a	h	h	h	a	h	h	h	a	h	a	h	a	h	a	h	h	a	a	h	h	h	a	a	a	a	h	h	h	h	h	a	a	h	a	h	a	a	h	a	h	h	h	h
m_1474	LG07_YI38	109.236	h	h	h	a	a	h	a	h	a	h	a	h	a	a	a	a	a	a	h	h	h	h	a	h	a	a	h	h	h	h	a	a	h	a	h	a	h	h	a	h	h	h	h	a	a	h	h
m_1475	LG07_YI38	115.035	h	h	h	a	h	h	h	a	h	h	h	a	h	a	h	a	h	a	h	h	a	a	a	h	h	a	a	a	a	h	h	h	h	h	a	a	h	a	h	a	a	h	a	h	h	h	h
m_1476	LG07_YI38	116.794	a	a	a	h	a	a	a	a	a	a	a	h	a	h	a	h	a	h	a	a	h	h	h	a	a	h	h	h	h	a	a	a	a	a	h	h	a	h	a	h	h	a	h	a	a	a	a
m_1477	LG07_YI38	117.667	a	a	a	h	a	a	a	a	a	a	a	h	a	h	a	h	a	h	a	a	h	h	h	a	a	h	h	h	h	a	a	a	a	a	h	h	a	a	a	h	h	a	h	a	a	a	a
m_1478	LG07_YI38	118.54	a	h	h	a	a	h	a	a	a	h	a	h	a	a	a	a	a	a	h	h	h	h	h	h	a	h	h	h	h	h	a	a	h	a	h	a	h	h	a	h	h	h	h	a	a	h	a
m_1479	LG07_YI38	118.883	a	h	h	a	h	h	h	h	h	h	h	a	h	a	h	a	h	a	h	h	a	a	a	h	h	a	a	a	a	h	h	h	h	h	a	a	h	h	h	a	a	h	a	h	h	h	h
m_1480	LG07_YI38	119.225	a	h	h	a	a	h	a	a	h	h	a	h	a	a	-	a	a	a	h	h	h	h	h	h	a	h	h	h	h	h	a	a	h	a	h	a	h	h	a	h	h	h	h	a	a	h	a
m_1481	LG07_YI38	121.329	a	h	h	a	h	h	h	h	a	h	h	a	h	a	h	a	h	a	h	h	a	a	a	h	h	a	a	a	a	h	h	h	h	h	a	a	h	h	h	a	h	h	a	h	h	h	a
m_1482	LG07_YI38	123.07	h	a	a	h	h	h	h	h	a	a	h	a	h	h	h	h	h	h	h	a	a	a	a	a	h	a	a	a	a	a	h	h	a	h	a	h	a	a	h	a	h	a	a	h	h	-	a
m_1483	LG07_YI38	123.413	h	a	a	h	h	a	h	h	a	a	h	a	h	h	h	h	h	h	h	a	a	a	a	a	h	a	a	a	a	a	h	h	a	h	a	h	a	a	h	a	h	a	a	h	h	a	a
m_1484	LG07_YI38	123.755	h	a	a	h	a	a	a	a	h	a	a	h	a	h	a	h	a	h	a	a	h	h	h	a	a	h	h	h	h	a	a	a	a	a	h	h	a	a	a	h	a	a	h	a	a	a	h
m_1485	LG07_YI38	124.098	h	a	a	h	h	a	h	h	a	a	h	a	h	h	h	h	h	h	h	a	a	a	a	a	h	a	a	a	a	a	h	h	a	h	a	h	a	a	h	a	h	a	a	h	h	a	a
m_1486	LG07_YI38	124.44	a	h	h	a	h	h	h	h	a	h	h	a	h	a	h	a	h	a	h	h	a	a	a	h	h	a	a	a	a	h	h	h	h	h	a	a	h	h	h	a	h	h	a	h	h	h	a
m_1487	LG07_YI38	125.125	a	h	h	a	a	h	a	a	h	h	a	h	a	a	a	a	a	a	a	h	h	h	h	h	a	h	h	h	a	h	a	a	h	a	h	a	h	h	a	h	a	h	h	a	a	h	h
m_1488	LG07_YI38	125.81	a	h	h	a	a	h	a	h	h	h	a	h	a	a	a	a	a	a	a	h	h	h	h	h	a	h	h	h	a	h	a	a	h	a	h	a	h	h	a	h	a	h	h	a	a	h	h
m_1489	LG07_YI38	126.495	h	a	a	h	a	a	a	a	h	a	a	h	a	h	a	h	a	h	a	a	h	h	h	a	a	h	h	h	a	a	a	a	a	a	h	h	a	a	a	h	a	a	h	a	a	a	h
m_1490	LG07_YI38	127.18	a	h	h	a	h	h	h	h	a	h	h	a	h	a	h	a	h	a	h	h	a	a	a	h	h	a	a	a	h	h	h	h	h	h	a	a	h	h	h	a	h	h	a	h	h	h	a
m_1491	LG08_YI38	0	h	h	a	h	h	h	a	a	h	a	a	a	h	h	h	a	h	a	h	h	a	a	h	h	h	h	h	h	h	h	a	a	a	a	a	h	h	a	a	h	a	h	a	h	a	a	h
m_1492	LG08_YI38	2.084	h	h	a	h	h	h	h	a	h	a	a	a	h	h	h	a	h	a	h	h	a	a	h	h	h	h	h	a	h	h	a	a	a	a	a	h	h	a	a	h	a	h	a	h	a	a	h
m_1493	LG08_YI38	2.769	h	a	h	h	h	a	h	h	h	a	h	h	h	a	h	a	a	a	a	a	a	a	h	a	h	h	h	h	a	h	h	a	a	a	h	h	a	a	h	a	h	a	a	a	h	h	h
m_1494	LG08_YI38	3.632	a	a	h	a	a	a	a	h	a	h	h	h	h	a	a	h	a	h	a	a	h	h	a	a	a	a	a	h	a	a	h	h	h	h	h	a	a	h	h	a	h	a	h	a	h	h	a
m_1495	LG08_YI38	4.495	h	a	h	h	h	a	h	h	h	a	h	h	h	a	h	a	a	a	a	a	a	a	h	a	h	h	h	h	a	h	h	a	a	a	h	h	a	h	h	a	h	a	a	a	h	a	h
m_1496	LG08_YI38	6.936	a	h	a	a	a	h	a	a	a	h	a	a	a	h	a	h	h	a	h	h	h	h	a	h	a	a	a	a	h	a	a	h	h	h	a	a	h	a	h	h	a	h	h	h	a	h	a
m_1497	LG08_YI38	11.243	a	h	a	a	a	h	a	h	a	h	a	a	a	h	a	a	h	a	h	h	h	h	a	h	a	h	a	a	h	a	a	h	h	h	a	a	h	a	h	h	h	h	a	a	a	-	a
m_1498	LG08_YI38	11.928	a	h	a	a	a	h	a	h	a	h	a	a	a	h	a	a	h	a	h	h	h	h	a	h	a	h	a	a	h	a	h	h	h	h	a	a	h	a	h	h	h	h	a	a	a	h	a
m_1499	LG08_YI38	12.271	h	h	a	h	h	h	h	h	h	a	a	a	a	h	h	a	h	h	h	h	a	a	h	h	h	h	h	a	h	h	h	a	a	a	a	h	h	a	h	h	h	h	h	a	a	a	h
m_1500	LG08_YI38	14.712	h	h	a	h	h	h	h	h	h	a	a	a	a	h	h	a	h	h	h	h	a	a	h	h	h	h	h	a	h	h	h	a	a	a	a	h	h	a	h	h	h	h	h	a	a	a	h
m_1501	LG08_YI38	15.397	h	a	h	h	h	a	h	a	h	a	h	a	h	a	h	h	a	h	a	a	a	a	h	a	h	a	h	h	a	h	a	a	a	a	h	h	a	h	a	a	a	a	a	h	h	a	h
m_1502	LG08_YI38	16.082	h	a	h	h	h	h	h	a	h	a	h	a	h	a	h	h	a	h	a	a	a	a	h	a	h	a	h	h	a	h	a	a	a	a	h	h	a	h	a	a	a	a	a	h	h	-	h
m_1503	LG08_YI38	18.091	a	h	h	a	a	a	a	a	a	h	h	a	h	a	a	h	a	a	a	a	h	h	a	a	a	a	a	h	a	a	a	h	h	h	h	a	a	h	a	a	a	a	a	h	h	h	a
m_1504	LG08_YI38	18.176	a	h	a	a	a	a	a	h	a	h	a	h	a	h	a	a	h	a	h	h	h	h	a	h	a	h	a	a	h	a	h	h	h	h	a	a	h	a	a	h	h	h	h	a	a	h	a
m_1505	LG08_YI38	23.587	a	h	h	h	h	h	h	a	h	a	h	a	h	a	h	h	a	h	a	a	a	a	h	a	h	a	h	h	a	h	a	a	h	a	h	h	a	h	h	h	a	a	a	h	h	a	h
m_1506	LG08_YI38	23.932	a	h	h	a	a	a	a	a	a	h	h	a	h	a	a	h	a	a	a	a	h	h	a	a	a	a	a	h	a	a	a	h	h	h	h	a	a	h	a	h	a	a	a	h	h	h	a
m_1507	LG08_YI38	24.277	a	h	h	h	h	h	h	a	h	a	h	a	h	a	h	h	a	h	h	a	a	a	h	a	h	a	h	h	a	h	a	a	h	a	h	h	a	h	h	h	a	a	a	h	h	a	h
m_1508	LG08_YI38	26.645	a	h	h	h	h	h	h	a	h	a	h	a	h	a	h	h	a	h	h	a	a	a	h	a	h	a	h	h	a	h	a	a	h	a	h	h	a	h	h	h	a	a	a	a	h	a	h
m_1509	LG08_YI38	26.732	h	a	a	h	h	h	h	h	h	a	a	h	a	h	h	a	h	h	a	h	a	a	h	h	h	h	h	a	h	h	h	a	a	a	a	h	h	a	h	a	h	h	h	a	a	a	h
m_1510	LG08_YI38	29.837	a	h	h	a	a	a	a	a	a	h	a	a	h	a	a	h	a	a	h	a	h	h	-	a	a	a	a	h	a	a	a	h	h	h	h	a	a	h	a	h	a	a	a	h	h	h	a
m_1511	LG08_YI38	30.601	a	h	h	h	h	-	h	a	h	a	a	a	h	a	h	h	a	h	h	a	a	a	h	a	h	a	h	a	a	h	a	a	h	a	a	a	a	h	h	h	a	a	a	a	h	-	h
m_1512	LG08_YI38	33.463	a	h	h	a	a	a	a	a	a	h	a	a	h	a	a	h	a	a	h	a	h	h	a	a	a	a	a	h	a	a	a	h	h	h	h	h	a	h	a	h	a	a	a	h	h	h	a
m_1513	LG08_YI38	35.592	h	a	a	h	h	h	h	h	h	a	h	h	a	h	h	a	h	h	a	h	a	a	h	h	h	h	h	a	h	h	h	a	a	a	a	a	h	a	h	a	h	h	h	a	a	a	h
m_1514	LG08_YI38	37.001	h	h	a	a	a	a	a	h	a	h	h	h	a	h	a	a	h	a	a	h	h	h	a	h	a	h	a	h	h	a	h	h	a	a	h	h	h	a	a	a	h	h	h	h	a	h	h
m_1515	LG08_YI38	37.576	h	a	a	h	h	h	h	h	h	a	h	h	a	h	h	a	h	h	a	h	a	a	h	h	h	h	h	a	h	h	h	a	a	a	a	a	h	a	h	a	h	h	h	a	a	a	h
m_1516	LG08_YI38	39.326	h	a	a	h	h	h	h	h	h	a	h	h	a	h	h	a	h	h	a	h	a	a	h	h	h	h	h	a	h	h	h	a	a	a	a	a	h	a	h	a	h	h	h	a	a	a	h
m_1517	LG08_YI38	41.393	h	h	a	-	a	a	a	h	a	h	h	h	a	h	-	a	h	a	a	h	h	h	a	h	a	a	a	h	h	a	h	h	a	a	h	h	h	a	a	a	h	h	h	h	a	h	h
m_1518	LG08_YI38	42.348	h	a	a	h	h	h	h	h	h	a	h	h	a	h	h	a	h	h	a	h	a	a	h	h	h	a	h	a	h	h	h	a	a	a	a	a	h	a	h	a	h	h	h	a	a	a	h
m_1519	LG08_YI38	44.324	h	h	a	h	a	a	a	h	a	h	h	h	a	h	a	a	h	a	a	h	h	h	a	h	a	a	a	h	h	a	h	h	a	h	h	h	h	a	a	a	h	h	h	h	a	h	h
m_1520	LG08_YI38	45.704	h	a	a	a	h	h	h	h	h	a	h	h	a	a	h	a	h	h	a	h	a	a	h	h	h	a	h	a	h	h	h	a	a	h	a	a	h	a	h	a	h	h	h	a	a	a	h
m_1521	LG08_YI38	47.435	h	h	a	h	a	a	a	h	a	h	h	h	a	a	a	a	h	a	a	h	h	h	a	h	h	a	a	h	h	a	h	h	a	h	h	h	h	a	a	a	h	h	h	h	a	h	h
m_1522	LG08_YI38	48.294	h	a	a	a	h	h	h	h	h	a	h	h	a	a	h	a	h	h	a	h	a	a	h	h	a	a	h	a	h	h	h	a	a	h	a	a	h	a	h	a	h	h	h	a	a	a	h
m_1523	LG08_YI38	50.944	h	h	a	h	a	a	a	h	a	a	h	h	a	a	a	a	h	a	a	h	h	h	a	h	h	a	a	h	a	a	h	h	a	h	h	h	h	a	a	a	h	h	h	h	a	a	h
m_1524	LG08_YI38	51.286	h	h	a	h	a	a	a	h	a	a	h	h	a	a	a	a	h	a	a	h	h	a	a	h	h	a	a	h	a	a	h	h	a	h	h	h	h	a	a	a	h	h	h	h	a	a	h
m_1525	LG08_YI38	52.586	h	a	a	a	h	h	h	h	h	h	h	h	a	a	h	a	h	h	a	h	a	h	h	h	a	a	h	a	h	a	a	a	a	h	a	a	h	a	h	a	h	h	h	a	a	h	h
m_1526	LG08_YI38	53.013	h	a	a	a	h	h	h	h	h	h	h	h	a	a	h	a	h	h	a	h	a	h	h	h	a	a	h	a	h	a	a	a	a	h	a	a	h	a	h	a	h	h	h	a	a	h	h
m_1527	LG08_YI38	54.397	h	h	a	h	a	a	a	h	a	a	h	h	a	a	a	a	h	a	a	h	h	a	a	h	h	a	a	h	a	h	a	h	a	h	h	h	h	a	a	h	h	h	h	h	a	a	h
m_1528	LG08_YI38	54.74	h	a	a	a	h	h	h	h	h	h	h	h	a	a	h	a	h	h	a	h	a	h	h	h	a	a	h	a	h	a	a	a	a	h	a	a	h	a	h	a	h	h	h	a	a	h	h
m_1529	LG08_YI38	55.196	h	-	a	a	h	h	h	h	h	h	h	h	a	a	h	a	h	h	a	h	a	h	h	h	a	a	h	a	h	a	-	a	a	h	a	a	h	a	h	a	h	h	h	a	a	h	h
m_1530	LG08_YI38	55.653	h	a	a	a	h	h	h	h	h	h	h	h	a	a	h	a	h	h	a	h	a	h	h	h	a	a	h	a	h	a	a	a	a	h	a	a	h	a	h	a	h	h	h	a	a	-	h
m_1531	LG08_YI38	56.11	h	a	a	a	h	h	h	h	h	h	h	h	a	a	h	a	h	h	a	h	a	h	h	h	a	a	h	a	h	a	a	a	a	h	a	a	h	a	h	a	h	h	h	a	a	h	h
m_1532	LG08_YI38	56.795	h	a	a	a	h	h	h	h	h	h	h	h	a	a	h	a	h	h	a	h	a	h	h	h	a	a	h	a	h	a	a	a	a	h	a	a	h	a	h	a	h	h	h	h	a	h	h
m_1533	LG08_YI38	57.137	h	h	a	h	a	a	a	h	a	a	h	h	a	a	a	a	h	h	a	h	h	a	a	h	h	a	a	h	a	h	a	h	a	h	h	h	h	a	a	h	h	h	h	a	a	a	h
m_1534	LG08_YI38	58.521	h	a	a	a	a	h	h	h	h	h	h	h	a	a	h	a	h	h	a	h	a	h	h	h	a	a	h	a	h	a	a	a	a	h	a	a	h	a	h	a	h	h	h	h	a	h	h
m_1535	LG08_YI38	59.211	h	a	a	a	a	h	h	h	h	h	h	h	a	a	h	a	h	h	a	h	a	h	h	h	a	a	h	a	h	a	a	a	a	h	a	a	h	a	h	a	h	h	h	h	a	h	h
m_1536	LG08_YI38	60.59	h	a	h	a	a	h	h	h	h	h	h	h	a	a	h	a	h	h	a	h	a	h	h	h	a	a	h	a	h	a	a	a	a	h	a	a	h	a	h	a	h	h	h	h	a	h	h
m_1537	LG08_YI38	63.388	h	a	h	a	a	h	h	h	h	h	h	h	a	a	h	a	h	h	a	h	a	h	h	h	a	a	h	a	h	a	a	a	a	h	a	a	h	a	h	a	h	h	h	h	a	h	h
m_1538	LG08_YI38	66.186	h	a	h	a	a	h	h	h	h	h	h	h	a	a	h	a	h	h	h	h	a	h	h	h	a	a	h	a	h	a	a	a	a	h	a	a	h	a	h	a	h	h	h	h	a	h	h
m_1539	LG09_YI38	0	a	a	h	a	a	a	a	h	h	h	a	h	h	a	h	h	a	a	a	h	h	a	h	h	h	a	a	h	a	a	h	a	a	h	h	a	a	a	h	a	a	a	h	h	a	h	h
m_1540	LG09_YI38	4.265	a	h	h	h	h	a	a	a	h	h	a	h	h	h	h	h	h	h	a	h	h	a	h	h	h	h	a	h	a	a	h	a	a	h	h	h	a	a	h	h	a	a	h	a	a	h	h
m_1541	LG09_YI38	16.65	a	a	h	a	a	a	h	a	h	h	a	h	h	a	h	h	a	a	a	h	h	a	a	h	h	a	a	h	h	a	a	a	h	a	h	a	a	a	h	a	a	a	h	a	a	h	h
m_1542	LG09_YI38	22.511	a	a	h	a	a	a	h	a	a	h	a	h	h	a	h	h	a	a	a	h	h	a	a	h	h	a	a	h	h	a	a	a	h	a	h	a	a	a	h	a	a	a	h	a	a	h	h
m_1543	LG09_YI38	24.951	a	h	a	a	h	a	h	a	h	a	a	h	a	h	h	h	h	a	a	h	h	h	a	h	a	h	a	a	h	h	a	a	h	h	a	h	h	a	a	h	a	a	h	h	a	h	h
m_1544	LG09_YI38	30.246	a	h	a	a	h	a	h	a	h	a	h	h	a	h	h	a	h	a	a	h	h	h	a	h	a	h	a	a	h	h	a	a	h	h	h	h	h	a	a	h	h	a	h	h	a	a	h
m_1545	LG09_YI38	35.544	a	h	a	a	h	a	h	a	h	a	h	h	a	h	a	a	h	a	a	h	h	h	a	h	a	h	a	a	h	h	a	a	h	h	a	h	h	a	a	h	h	a	h	h	-	a	h
m_1546	LG09_YI38	36.578	a	h	a	a	h	a	h	a	h	a	h	h	a	h	a	a	h	a	a	h	h	h	a	h	a	h	a	a	h	h	a	a	h	h	a	h	h	a	a	h	h	a	h	h	a	a	h
m_1547	LG09_YI38	36.92	a	h	a	a	h	a	h	a	h	a	h	h	a	h	a	a	h	a	a	h	h	h	a	h	a	h	a	a	h	h	a	a	h	h	a	h	h	a	a	h	h	a	h	h	a	h	h
m_1548	LG09_YI38	37.598	a	h	a	a	h	-	h	a	h	a	h	h	a	h	a	a	h	a	a	h	h	h	a	h	a	h	a	a	h	h	a	a	h	h	a	h	h	a	a	h	h	a	h	h	a	-	h
m_1549	LG09_YI38	37.61	a	h	a	a	h	a	h	a	h	a	h	h	a	h	a	a	h	a	a	h	h	h	a	h	a	h	a	a	h	h	a	a	h	h	a	h	h	a	a	h	h	a	h	h	a	a	h
m_1550	LG09_YI38	37.952	a	h	a	a	h	a	h	a	h	a	h	h	a	h	a	a	h	a	a	h	h	h	a	h	a	h	a	a	h	h	a	a	h	h	a	h	h	a	a	h	h	a	h	h	a	a	h
m_1551	LG09_YI38	38.295	a	h	a	a	h	a	h	a	h	a	h	h	a	h	a	a	h	a	a	h	h	h	a	h	a	h	a	a	h	h	a	a	h	h	a	h	h	a	a	h	h	a	h	h	a	a	h
m_1552	LG09_YI38	40.056	a	h	a	a	h	a	h	a	h	a	h	h	a	h	a	a	h	a	a	h	h	h	a	h	a	h	a	a	h	h	a	a	h	h	a	h	h	a	a	-	h	a	h	h	a	a	h
m_1553	LG09_YI38	42.185	a	h	a	a	h	a	h	a	h	a	h	h	a	h	a	a	h	a	a	h	h	h	a	h	a	h	a	a	h	h	a	a	h	h	a	h	h	a	a	h	h	a	h	h	a	a	h
m_1554	LG09_YI38	42.527	a	h	a	a	h	a	h	a	h	a	h	h	a	h	a	a	h	a	a	h	h	h	a	h	a	h	a	a	h	h	a	a	h	h	a	h	h	a	a	h	h	a	h	h	a	a	h
m_1555	LG09_YI38	44.259	a	h	a	a	h	a	h	a	h	h	h	h	a	h	a	a	h	a	a	h	h	h	a	h	a	h	a	a	a	h	a	a	h	h	a	h	h	h	a	h	h	a	h	h	a	a	h
m_1556	LG09_YI38	44.604	a	a	a	a	a	a	h	a	a	a	a	h	h	a	h	h	a	a	a	h	h	a	a	h	h	a	a	h	h	a	a	a	h	a	h	a	-	h	h	a	a	a	h	a	a	h	h
m_1557	LG09_YI38	44.948	a	h	a	a	h	a	h	a	h	h	h	h	a	h	a	a	h	a	a	h	h	h	a	h	a	h	a	a	a	h	a	a	h	h	a	h	h	h	a	h	h	a	h	h	a	a	h
m_1558	LG09_YI38	49.084	a	h	a	a	-	a	h	a	h	h	h	h	a	h	a	a	h	a	h	a	h	h	a	h	a	h	h	a	a	h	a	a	h	h	a	h	h	h	a	a	h	a	h	h	a	a	h
m_1559	LG09_YI38	50.987	a	h	a	a	a	a	h	a	h	h	h	h	a	h	a	a	h	a	h	a	h	a	a	h	a	h	h	a	a	h	a	a	h	h	a	h	h	h	a	a	a	a	h	h	a	a	h
m_1560	LG09_YI38	55.283	a	h	a	a	a	-	h	a	h	h	h	h	a	h	a	a	a	a	h	a	h	a	a	h	a	h	a	h	a	h	a	a	h	h	a	h	h	h	a	a	a	a	h	h	a	a	h
m_1561	LG09_YI38	56.325	a	a	a	a	a	a	h	a	a	a	a	h	h	a	h	h	h	a	h	h	h	h	a	h	h	a	h	a	h	a	a	a	h	a	h	a	a	h	h	a	a	a	h	a	a	h	h
m_1562	LG09_YI38	58.42	a	a	a	a	a	-	h	a	a	a	a	h	h	a	h	h	h	a	h	h	h	h	a	h	h	a	h	a	h	a	a	a	h	a	h	a	a	h	h	a	a	a	h	a	a	-	h
m_1563	LG09_YI38	62.64	h	a	h	h	h	h	a	h	a	a	a	a	a	h	h	h	h	a	a	h	a	h	h	a	h	a	h	a	h	a	a	h	a	a	h	a	a	a	h	h	h	h	a	a	h	h	a
m_1564	LG09_YI38	64.735	h	a	h	h	h	h	a	h	a	a	a	a	a	h	h	h	h	a	a	h	a	h	h	a	h	a	h	a	h	a	a	h	a	h	h	a	a	a	h	h	h	h	h	a	h	h	a
m_1565	LG09_YI38	65.084	a	h	a	a	a	a	h	a	h	h	h	h	h	a	a	a	a	h	h	a	h	a	a	h	a	h	a	h	a	h	h	a	h	a	a	h	h	h	a	a	a	a	h	h	a	a	h
m_1566	LG09_YI38	66.856	h	a	h	h	h	h	a	h	a	a	a	a	a	h	h	h	h	a	a	h	a	h	h	a	h	a	h	a	h	a	a	h	a	h	h	a	h	a	h	h	h	h	h	a	h	h	a
m_1567	LG09_YI38	72.135	a	a	a	a	a	a	h	a	a	a	a	h	h	h	h	h	h	a	h	h	h	h	h	h	h	a	h	a	h	a	a	a	h	h	h	a	h	h	h	a	a	a	h	h	a	h	h
m_1568	LG09_YI38	74.692	h	h	h	h	h	h	a	h	h	h	h	a	a	a	a	a	a	h	a	a	a	a	a	a	a	h	a	h	a	h	h	a	a	a	a	h	a	a	a	h	h	h	a	a	h	a	a
m_1569	LG09_YI38	83.126	a	a	h	a	h	h	h	a	h	h	h	h	a	h	a	a	a	h	h	h	a	a	a	h	a	h	a	h	a	a	h	a	h	a	a	h	a	a	a	a	a	h	a	h	h	a	h
m_1570	LG09_YI38	87.394	h	a	h	h	h	a	h	a	h	h	h	h	a	h	a	a	a	h	h	h	a	a	a	h	a	h	a	h	a	a	a	a	h	a	a	a	a	a	a	a	a	h	a	h	h	a	h
m_1571	LG09_YI38	87.737	h	a	h	h	h	a	h	a	h	h	h	h	a	h	a	a	a	h	h	h	a	a	a	h	a	h	a	h	a	a	a	a	h	a	a	a	a	a	a	a	a	h	a	h	h	a	h
m_1572	LG09_YI38	88.102	h	h	h	h	a	h	a	h	h	h	h	a	h	a	a	a	a	h	a	h	h	a	a	a	a	h	a	h	a	a	a	a	a	a	a	h	a	a	a	h	h	h	a	a	h	a	a
m_1573	LG09_YI38	88.467	a	a	a	a	h	a	h	a	a	a	a	h	a	h	h	h	h	a	h	a	a	h	h	h	h	a	h	a	h	h	h	h	h	h	h	a	h	h	h	a	a	a	h	h	a	h	h
m_1574	LG09_YI38	88.832	h	h	h	h	a	h	a	h	h	h	h	a	h	a	a	a	a	h	a	h	h	a	a	a	a	h	a	h	a	a	a	a	a	a	a	h	a	a	a	h	h	h	a	a	h	a	a
m_1575	LG09_YI38	89.197	h	h	h	h	a	h	a	h	h	h	h	a	h	a	a	h	a	h	a	h	h	a	a	a	a	h	a	h	a	a	a	a	a	a	a	h	a	a	a	h	h	h	a	a	h	a	a
m_1576	LG09_YI38	89.563	a	a	a	a	h	a	h	a	a	a	a	h	a	h	h	a	h	a	h	a	a	h	h	h	h	a	h	a	h	h	h	h	h	h	h	a	h	h	h	a	a	a	h	h	a	h	h
m_1577	LG09_YI38	89.928	h	h	h	h	a	h	a	h	h	h	h	a	h	a	a	h	a	h	a	h	h	a	a	a	a	h	a	h	a	a	a	a	a	a	a	h	a	a	a	h	h	a	a	a	h	a	a
m_1578	LG09_YI38	91.039	h	h	h	h	a	h	a	h	h	h	h	a	h	a	a	h	a	h	a	h	h	a	a	a	a	h	a	h	a	a	a	a	a	a	a	h	a	a	a	h	h	a	a	a	h	a	a
m_1579	LG09_YI38	91.774	a	a	a	a	h	a	a	a	a	a	a	h	a	h	h	a	h	a	h	a	a	h	h	h	h	a	h	a	h	h	h	h	h	h	h	a	h	h	h	a	a	h	h	h	a	h	h
m_1580	LG09_YI38	92.509	a	a	a	a	h	a	a	a	a	a	a	h	a	h	h	a	h	a	h	a	a	h	h	h	h	a	h	a	h	h	h	h	h	h	h	a	h	h	h	a	a	h	h	h	a	h	h
m_1581	LG09_YI38	93.245	a	h	a	a	a	h	h	h	a	a	a	a	h	a	h	a	h	a	a	a	h	h	h	a	h	a	h	a	h	h	h	h	a	h	h	h	h	h	h	h	h	h	h	a	a	h	a
m_1582	LG09_YI38	93.586	h	a	h	h	h	h	a	a	h	h	h	h	a	h	a	h	a	h	h	h	a	a	a	h	a	h	a	h	a	a	a	a	h	a	a	a	a	a	a	a	a	a	a	h	h	a	h
m_1583	LG09_YI38	93.772	h	a	h	h	h	-	a	a	h	h	h	h	a	h	a	h	a	h	h	h	a	a	a	h	a	h	a	h	a	a	a	a	h	a	a	a	a	a	a	a	a	a	a	h	h	a	h
m_1584	LG09_YI38	93.927	a	a	a	a	h	a	a	a	a	a	a	h	a	h	h	a	h	a	h	a	a	h	h	h	h	a	h	a	h	h	h	h	h	h	h	a	h	h	h	a	a	h	h	h	a	h	h
m_1585	LG09_YI38	94.617	h	a	h	h	h	a	a	a	h	h	h	h	a	h	a	h	a	h	h	h	a	a	a	h	a	h	a	h	a	a	a	a	h	a	a	a	a	a	a	a	h	a	a	h	h	a	h
m_1586	LG09_YI38	95.302	a	a	a	a	h	a	a	a	a	a	a	h	a	h	h	a	h	a	h	a	a	h	h	h	h	a	h	a	h	h	h	h	h	h	h	a	h	h	h	a	a	h	h	h	a	h	h
m_1587	LG09_YI38	95.644	a	h	a	a	a	h	h	h	a	a	a	a	h	a	h	a	h	a	a	a	h	h	h	a	h	a	h	a	h	h	h	h	a	h	h	h	h	h	h	h	a	h	h	a	a	h	a
m_1588	LG09_YI38	95.987	h	h	h	h	a	h	h	h	h	h	h	a	h	a	a	h	a	h	a	h	h	a	a	a	a	h	a	h	a	a	a	a	a	a	a	h	a	a	a	h	h	a	a	a	h	a	a
m_1589	LG09_YI38	98.07	h	a	a	h	h	a	a	a	h	h	h	h	a	h	a	h	a	h	h	h	a	h	a	h	a	h	a	h	a	a	a	a	h	a	a	a	a	a	h	a	h	a	a	h	h	a	h
m_1590	LG09_YI38	98.413	a	a	h	a	h	a	a	a	a	a	a	h	a	h	h	a	h	a	h	a	a	a	h	h	h	a	h	a	h	h	h	h	h	h	a	a	h	h	h	a	a	h	h	h	a	h	h
m_1591	LG09_YI38	101.583	h	a	h	a	h	a	a	a	a	h	a	h	a	h	h	a	h	a	h	a	a	a	h	a	h	a	h	a	h	h	h	h	h	h	a	a	h	h	h	a	a	h	h	h	a	h	h
m_1592	LG09_YI38	102.273	a	a	a	h	h	a	a	a	h	a	h	h	a	h	a	h	a	h	h	h	a	h	a	a	a	h	a	h	a	a	a	a	h	a	h	a	a	a	h	a	h	a	a	h	h	a	h
m_1593	LG09_YI38	102.794	h	a	h	a	h	a	a	a	a	h	a	h	a	h	h	a	h	a	h	a	a	a	h	a	h	a	h	a	h	h	h	h	h	h	a	a	h	h	h	a	a	h	h	h	a	h	h
m_1594	LG09_YI38	103.315	a	a	a	h	h	a	a	a	h	a	h	-	a	h	a	h	a	h	h	h	a	h	a	a	a	h	a	h	a	a	a	a	h	h	h	a	a	a	h	a	h	a	a	h	h	a	h
m_1595	LG09_YI38	103.657	h	a	h	a	h	a	a	a	a	h	a	h	a	h	h	a	h	a	h	a	a	a	h	a	h	a	h	a	h	h	h	h	h	h	a	a	h	h	h	a	a	h	h	h	a	h	h
m_1596	LG09_YI38	104.69	a	a	a	h	h	a	a	a	h	a	h	h	a	h	a	h	h	h	h	h	a	h	a	a	a	h	a	h	a	a	a	a	h	h	h	a	a	a	h	a	h	a	a	h	h	a	h
m_1597	LG09_YI38	105.211	h	a	h	a	h	a	a	a	a	h	a	h	a	h	h	a	a	a	h	a	a	a	h	a	h	a	h	a	h	h	h	h	h	h	a	a	h	h	h	a	a	h	h	h	a	h	h
m_1598	LG09_YI38	105.731	h	a	h	a	h	a	a	a	a	h	a	h	a	h	h	a	a	a	h	a	a	a	h	a	h	a	h	a	h	h	h	h	h	h	a	a	h	h	h	a	a	h	h	h	a	h	h
m_1599	LG09_YI38	106.421	a	a	a	h	h	a	a	a	h	a	h	h	a	h	a	h	h	h	h	h	a	h	a	a	a	h	a	h	h	a	a	a	h	h	h	a	a	a	h	a	h	a	a	h	h	h	h
m_1600	LG09_YI38	106.764	a	a	a	h	h	a	a	a	h	a	h	h	a	h	a	h	h	h	h	h	a	h	a	a	a	h	a	h	h	a	a	a	h	h	h	a	a	a	h	a	h	a	a	h	h	h	h
m_1601	LG09_YI38	107.106	a	a	a	h	h	a	a	a	h	a	h	h	a	h	a	h	h	h	h	h	a	h	a	a	a	h	a	h	h	a	a	a	h	h	h	a	a	a	h	a	h	a	a	h	h	h	h
m_1602	LG09_YI38	107.791	a	a	a	h	h	a	a	a	h	a	h	h	a	h	a	h	h	h	h	h	a	h	a	a	a	h	a	h	h	a	a	a	h	h	h	a	a	a	h	a	h	a	a	h	h	h	h
m_1603	LG10_YI38	0	h	h	h	h	a	h	h	h	a	h	h	h	a	a	h	h	a	h	a	a	a	a	h	h	a	a	a	h	h	h	h	a	a	a	a	h	a	a	h	a	h	a	h	a	h	h	h
m_1604	LG10_YI38	0.666	h	h	h	h	a	h	h	h	a	h	h	h	a	a	h	h	a	h	a	a	a	a	h	h	a	a	a	h	h	h	h	a	a	a	a	h	a	a	h	a	h	a	h	a	h	h	h
m_1605	LG10_YI38	0.686	h	h	h	h	a	-	h	h	a	h	h	h	a	a	h	h	a	h	a	a	a	a	h	h	a	a	a	h	h	h	h	a	a	a	a	h	a	a	h	a	h	a	h	a	h	-	h
m_1606	LG10_YI38	1.376	h	h	h	h	a	h	h	h	a	h	h	h	a	a	h	h	a	h	a	a	a	a	h	h	a	a	a	h	h	h	h	a	a	a	h	h	a	a	h	a	h	a	h	a	h	h	h
m_1607	LG10_YI38	2.408	h	h	h	a	a	h	h	h	a	h	h	h	a	a	h	h	a	h	a	a	a	a	h	h	a	a	a	h	h	h	h	a	a	a	h	h	a	a	h	a	h	a	h	a	h	h	h
m_1608	LG10_YI38	4.537	a	a	a	h	h	a	a	a	h	a	a	a	h	h	h	a	h	a	h	h	h	h	a	a	h	h	h	a	a	a	-	h	h	h	a	h	h	h	a	h	a	h	a	h	a	h	a
m_1609	LG10_YI38	6.636	a	a	a	h	a	h	a	a	h	h	h	h	a	a	a	h	a	a	h	h	h	h	h	h	a	h	h	a	h	h	h	h	a	h	h	h	a	h	a	a	a	a	h	a	a	h	h
m_1610	LG10_YI38	8.734	a	a	a	h	h	h	a	a	h	a	a	a	h	h	h	a	h	a	h	a	h	h	a	a	h	h	h	a	a	a	a	h	h	h	a	h	h	h	a	h	a	h	a	h	a	h	a
m_1611	LG10_YI38	10.167	h	h	h	a	h	a	h	h	a	a	a	a	h	h	h	a	h	h	a	h	a	a	a	a	h	a	a	h	a	a	a	a	h	a	a	a	h	a	h	h	h	h	a	h	h	a	a
m_1612	LG10_YI38	11.116	h	h	h	a	h	a	h	h	a	a	a	a	h	h	h	a	h	h	a	h	a	a	a	a	h	a	a	h	a	a	a	a	h	a	a	a	h	a	h	h	h	h	a	h	h	a	a
m_1613	LG10_YI38	12.549	h	h	h	a	a	a	h	h	a	h	h	h	h	a	a	h	a	h	a	h	a	a	h	h	a	a	a	h	h	h	h	h	a	a	h	a	a	a	h	a	h	a	h	a	h	a	h
m_1614	LG10_YI38	12.891	h	h	h	a	a	a	h	h	a	h	h	h	h	a	a	h	a	h	a	h	a	a	h	h	a	a	a	h	h	h	h	h	a	a	h	a	a	a	h	a	h	a	h	a	h	a	h
m_1615	LG10_YI38	14.978	h	h	h	h	h	h	h	h	h	h	h	h	h	h	h	h	h	h	h	h	h	h	h	h	h	h	h	h	h	h	h	h	h	h	h	h	h	h	h	h	h	h	h	h	h	h	h
m_1616	LG10_YI38	16.739	h	h	h	a	h	a	h	h	a	a	a	a	h	h	h	a	h	h	a	h	a	a	a	a	h	a	a	h	a	a	a	h	h	a	a	a	h	a	h	h	h	h	a	h	h	a	a
m_1617	LG10_YI38	19.18	a	a	a	h	h	h	a	a	h	a	a	a	a	h	h	a	h	a	h	a	h	h	a	a	h	h	h	a	a	a	a	a	h	h	a	h	a	h	a	h	a	h	a	a	a	h	a
m_1618	LG10_YI38	20.222	h	h	h	a	a	a	h	h	a	h	h	h	h	a	a	h	a	h	a	h	a	a	h	h	a	h	a	h	h	h	h	h	a	a	h	a	h	a	h	a	h	a	h	h	h	-	h
m_1619	LG10_YI38	21.653	h	h	h	a	h	a	h	h	a	a	a	a	h	h	h	a	h	h	a	h	a	a	a	a	h	a	a	h	a	a	a	h	h	a	a	a	h	a	h	h	h	h	a	a	h	a	a
m_1620	LG10_YI38	23.084	h	h	h	a	h	a	h	h	a	a	a	a	h	h	h	a	h	h	a	h	a	a	a	a	h	a	a	h	a	a	a	h	h	a	a	a	h	a	h	h	h	h	a	a	h	a	a
m_1621	LG10_YI38	24.515	h	h	h	a	h	a	h	h	a	a	a	a	h	h	h	a	h	h	a	h	a	a	a	a	h	h	a	h	a	a	a	h	h	a	a	a	h	a	h	h	h	h	a	a	h	a	a
m_1622	LG10_YI38	27.318	a	a	h	h	h	h	a	a	h	a	a	h	a	h	h	a	h	h	h	h	h	h	a	a	h	a	a	a	a	h	a	a	h	h	a	a	a	h	a	h	a	h	a	a	a	h	a
m_1623	LG10_YI38	30.51	a	a	h	h	h	h	a	h	h	a	a	a	a	a	h	a	h	h	h	h	h	h	a	a	h	a	a	a	h	h	a	a	h	h	a	a	a	h	a	h	a	h	a	h	a	h	a
m_1624	LG10_YI38	31.195	h	h	h	a	h	a	h	a	a	a	a	h	a	h	h	a	h	h	a	h	a	a	a	a	h	h	a	h	h	a	a	h	h	a	a	h	h	a	h	h	h	h	a	a	h	a	a
m_1625	LG10_YI38	32.863	a	a	a	h	a	h	a	h	h	h	h	a	h	a	a	h	a	a	h	a	h	h	h	h	a	a	h	a	a	h	h	a	a	h	h	a	a	h	a	a	a	a	h	h	a	h	h
m_1626	LG10_YI38	33.968	h	h	a	a	h	a	h	a	a	a	a	h	a	h	h	a	h	h	a	h	a	a	a	a	h	h	a	h	h	a	a	h	h	a	a	h	h	a	h	h	h	h	a	a	h	a	a
m_1627	LG10_YI38	34.311	h	h	h	a	a	a	h	a	a	h	h	h	a	h	a	h	a	a	a	a	a	a	h	h	a	h	h	h	a	a	h	a	a	a	h	h	h	a	h	a	h	a	h	a	h	a	h
m_1628	LG10_YI38	34.756	a	a	h	h	a	h	a	h	h	h	h	a	h	a	a	h	a	a	h	a	h	h	h	h	a	a	h	a	a	h	h	a	a	h	h	a	a	h	a	a	a	a	h	h	a	h	h
m_1629	LG10_YI38	35.201	a	a	h	h	a	h	a	h	h	h	h	a	h	a	a	h	a	a	h	a	h	h	h	h	a	a	h	a	a	h	h	a	a	h	h	a	a	h	a	a	a	a	h	h	a	-	h
m_1630	LG10_YI38	35.647	a	a	h	h	a	h	a	h	h	h	h	a	h	a	a	h	a	a	h	a	h	h	h	h	a	a	h	a	a	h	h	a	a	h	h	a	a	h	a	a	a	a	h	h	a	h	h
m_1631	LG10_YI38	37.466	a	a	h	h	a	h	a	h	h	h	h	a	h	a	a	h	a	a	h	a	h	h	h	h	a	a	h	a	a	h	h	a	a	h	h	a	a	h	a	a	a	h	h	h	a	h	h
m_1632	LG10_YI38	38.821	a	a	a	h	h	h	a	h	h	a	a	a	h	a	h	a	h	h	h	h	h	h	a	a	a	a	a	a	h	h	a	h	h	h	a	a	a	h	a	h	a	a	a	h	a	a	a
m_1633	LG10_YI38	41.93	a	a	h	h	a	h	a	h	h	h	h	a	h	a	a	h	h	a	h	a	h	h	h	h	a	a	h	a	a	h	h	a	a	h	h	a	a	h	a	a	a	h	h	h	a	h	h
m_1634	LG10_YI38	42.691	a	a	a	h	h	h	a	h	h	a	a	a	h	a	h	a	a	h	h	h	h	h	a	a	a	a	a	a	h	h	a	h	h	h	a	a	a	h	a	h	a	a	a	h	a	a	a
m_1635	LG10_YI38	43.036	a	a	h	h	a	h	a	h	h	h	h	a	h	a	a	h	h	a	h	a	h	h	h	h	a	a	h	a	a	h	h	a	a	h	h	a	a	h	a	a	a	h	h	h	a	h	h
m_1636	LG10_YI38	43.381	a	a	a	h	h	h	a	h	h	a	a	a	h	a	h	a	a	h	h	h	h	h	a	a	a	a	a	a	h	h	a	h	h	h	a	a	a	h	a	h	a	a	a	h	a	a	a
m_1637	LG10_YI38	43.973	a	a	h	h	a	h	a	h	h	h	h	a	h	a	a	h	h	a	h	a	h	h	h	h	a	a	h	a	a	h	h	a	a	h	h	a	a	h	a	a	a	h	h	h	a	h	h
m_1638	LG10_YI38	45.167	a	a	h	h	a	h	a	h	h	h	a	a	h	a	-	h	h	a	h	a	h	h	h	h	a	a	h	a	a	h	h	a	a	h	h	a	a	h	a	a	a	h	a	h	a	h	h
m_1639	LG10_YI38	46.36	a	a	h	h	a	h	a	h	h	h	a	a	h	a	a	h	h	a	h	a	h	h	h	h	a	a	h	a	a	h	h	a	a	h	h	a	a	a	a	a	a	h	a	h	a	h	h
m_1640	LG10_YI38	47.554	a	a	h	h	a	h	a	h	h	h	a	a	h	a	a	h	h	h	h	a	h	h	h	h	a	a	h	a	a	h	h	a	a	h	h	a	a	a	a	a	a	h	a	h	a	h	h
m_1641	LG10_YI38	48.586	h	h	a	h	h	h	a	h	h	a	h	a	h	a	h	h	a	a	h	h	h	h	h	a	a	a	a	a	h	h	a	h	h	h	h	a	h	a	a	h	a	h	h	h	a	a	a
m_1642	LG10_YI38	49.271	h	h	a	h	h	h	a	h	h	a	h	a	h	a	h	h	a	a	h	h	h	h	h	a	a	a	a	a	h	h	h	h	h	h	h	a	h	a	a	h	a	h	h	h	a	a	a
m_1643	LG10_YI38	51.002	a	a	h	h	a	h	h	h	h	h	a	a	h	a	a	h	h	h	h	a	h	h	h	h	a	a	h	a	a	h	a	a	a	h	h	a	a	a	a	a	a	h	a	h	a	h	a
m_1644	LG10_YI38	52.044	a	a	h	h	a	h	h	h	h	h	a	a	h	a	a	h	h	h	h	a	h	h	h	h	a	a	h	a	a	h	a	a	a	h	h	a	a	a	a	a	a	h	a	h	a	h	a
m_1645	LG10_YI38	53.086	a	a	h	h	a	h	h	h	h	h	a	a	h	a	a	h	h	h	h	a	h	h	h	h	a	a	h	a	a	h	a	h	a	h	h	a	a	a	a	a	a	h	a	h	a	h	a
m_1646	LG10_YI38	53.776	h	h	a	h	h	h	h	a	h	a	h	a	h	a	h	h	h	a	h	h	h	h	h	a	a	a	a	a	h	h	h	a	h	h	h	a	h	a	a	h	h	h	h	h	a	a	h
m_1647	LG10_YI38	59.168	h	a	a	h	h	h	h	a	h	a	h	a	h	a	h	h	h	h	a	h	h	h	h	a	a	a	a	a	h	h	h	a	h	a	h	a	h	a	a	h	h	h	h	h	h	h	h
m_1648	LG10_YI38	59.838	a	h	h	h	a	h	h	h	h	h	a	a	h	a	a	h	h	h	a	a	h	h	h	h	a	a	h	a	a	h	a	h	a	a	h	a	a	a	a	a	a	h	a	h	a	h	a
m_1649	LG10_YI38	60.88	a	h	h	h	a	h	h	h	h	h	a	a	h	a	a	h	h	h	a	a	h	h	h	h	a	a	h	a	a	h	a	h	a	a	h	a	a	a	a	a	a	h	a	h	a	-	a
m_1650	LG10_YI38	62.995	h	a	a	h	h	h	h	a	h	a	h	a	h	a	h	h	h	h	a	h	h	h	h	a	a	a	a	h	h	h	h	a	h	a	h	a	h	a	a	h	h	h	h	h	h	a	h
m_1651	LG10_YI38	64.374	h	a	h	h	h	h	h	a	h	a	h	a	h	a	h	h	h	h	a	a	h	h	h	a	a	a	a	h	h	h	h	a	h	a	h	a	h	a	a	h	h	h	h	h	h	a	h
m_1652	LG10_YI38	64.717	a	h	h	h	a	h	h	h	h	a	a	a	h	a	a	h	h	h	a	h	h	h	h	h	a	a	h	h	a	h	a	h	a	a	h	a	a	a	a	a	a	h	a	h	a	h	a
m_1653	LG10_YI38	65.401	h	a	h	a	h	h	h	a	h	h	h	a	h	a	h	h	h	h	a	a	h	h	h	a	a	a	a	h	h	h	h	a	h	a	h	a	h	a	a	h	h	h	h	h	h	a	h
m_1654	LG10_YI38	66.086	h	a	h	a	h	h	h	a	h	h	h	a	h	a	h	h	h	h	a	a	h	h	h	a	a	a	a	h	h	h	h	a	h	a	h	a	h	a	a	h	h	h	h	h	h	a	h
m_1655	LG10_YI38	66.776	a	h	h	h	a	h	h	h	h	a	a	a	h	a	a	h	h	h	a	h	h	h	h	h	a	a	h	h	a	h	a	h	a	a	h	a	a	a	a	a	a	h	a	h	a	h	a
m_1656	LG10_YI38	67.476	a	h	h	h	a	h	h	h	h	a	a	a	h	a	a	h	h	h	a	h	h	h	h	h	a	a	h	h	a	h	a	h	a	a	h	a	a	a	a	a	a	h	a	h	a	h	a
m_1657	LG10_YI38	68.175	a	h	h	h	a	h	h	h	h	a	a	a	h	a	a	h	h	h	a	h	h	h	h	h	a	a	h	h	a	h	a	h	a	a	h	a	a	a	a	a	a	h	a	h	a	h	a
m_1658	LG10_YI38	69.338	h	a	h	a	h	h	h	a	h	h	h	a	h	a	h	h	h	h	a	a	h	h	h	a	a	a	a	h	h	h	h	a	h	a	h	a	h	a	a	h	h	h	h	h	h	a	h
m_1659	LG10_YI38	70.237	a	h	h	h	a	h	h	h	h	a	a	a	h	a	a	h	h	h	a	h	h	h	h	h	a	a	h	h	a	h	a	h	a	a	h	a	a	a	a	a	a	h	a	h	a	h	a
m_1660	LG10_YI38	70.922	h	a	h	a	h	h	h	a	h	h	h	a	a	a	h	h	h	h	a	a	h	h	h	a	a	a	a	h	h	h	h	h	h	a	h	a	h	a	a	h	h	h	h	h	h	a	h
m_1661	LG10_YI38	71.094	a	h	h	h	a	h	h	h	h	a	a	a	h	a	a	h	h	h	a	h	h	h	h	h	a	a	h	h	a	h	a	h	a	a	h	a	a	a	a	a	a	h	a	h	a	h	a
m_1662	LG10_YI38	71.265	h	a	h	a	h	h	h	a	h	h	h	a	a	a	h	h	h	h	a	a	h	h	h	a	a	a	a	h	h	h	h	h	h	a	h	a	h	a	a	h	h	h	a	h	h	-	h
m_1663	LG10_YI38	71.436	a	h	h	h	a	h	h	h	h	a	a	a	h	a	a	h	h	h	a	h	h	h	h	h	a	a	h	h	a	h	a	h	a	a	h	a	a	a	a	a	a	h	a	h	a	h	a
m_1664	LG10_YI38	71.607	a	h	h	h	a	h	h	h	h	a	a	a	h	a	a	h	h	h	a	h	h	h	h	h	a	a	h	h	a	h	a	h	a	a	h	a	a	a	a	a	a	h	a	h	a	h	a
m_1665	LG10_YI38	72.308	a	h	h	h	a	h	h	h	h	a	a	a	h	a	a	h	h	h	a	h	h	h	h	h	a	a	h	h	a	h	a	h	a	a	h	a	a	a	a	a	a	h	a	h	a	h	a
m_1666	LG10_YI38	73.008	h	a	h	a	h	h	h	a	h	h	h	a	a	a	h	h	h	h	h	a	h	h	h	a	a	a	h	h	h	h	h	h	h	a	h	a	h	a	a	h	h	a	a	h	-	a	h
m_1667	LG10_YI38	74.052	h	a	h	a	h	h	h	a	h	h	h	a	a	a	h	h	h	h	a	a	h	h	h	a	a	a	h	h	h	h	h	h	h	a	h	a	h	a	a	h	h	a	a	h	h	a	h
m_1668	LG10_YI38	74.223	a	h	h	h	a	h	h	h	h	a	a	a	h	a	a	h	h	h	a	h	h	h	h	h	a	a	h	h	a	h	a	h	a	a	h	a	a	a	a	a	a	h	a	h	a	h	a
m_1669	LG10_YI38	74.394	h	a	h	a	h	h	h	a	h	h	h	a	a	a	h	h	h	h	a	a	h	h	h	a	a	a	h	h	h	h	h	h	h	a	h	a	h	a	a	h	h	a	a	h	h	a	h
m_1670	LG10_YI38	74.737	h	a	h	a	h	h	h	a	h	h	h	a	a	a	h	h	h	h	a	a	h	h	h	a	a	a	h	h	h	h	h	h	h	a	h	a	h	a	a	h	h	a	a	h	h	a	h
m_1671	LG10_YI38	75.955	a	h	h	h	a	h	h	h	h	a	a	a	h	a	a	h	h	h	a	h	h	h	h	h	a	a	h	h	a	h	a	h	a	a	h	a	a	a	a	a	a	h	a	h	a	h	a
m_1672	LG10_YI38	80.934	a	h	h	h	a	h	h	h	h	a	a	a	h	a	a	h	h	h	a	h	h	h	h	h	a	a	h	h	a	h	a	h	a	a	h	a	a	a	a	a	a	h	a	h	a	h	a
m_1673	LG10_YI38	85.172	a	a	h	a	h	h	h	a	h	h	a	a	a	a	h	h	h	h	a	a	a	a	h	a	a	a	h	h	h	h	h	h	h	a	h	a	h	a	a	h	h	a	a	h	h	a	h
m_1674	LG10_YI38	87.012	a	h	h	h	a	h	h	h	h	a	a	a	h	a	h	h	h	h	a	h	h	h	h	h	a	a	h	h	a	h	a	h	a	a	h	a	h	a	a	a	a	h	a	h	a	h	a
m_1675	LG10_YI38	88.208	h	a	a	a	h	a	a	a	a	h	h	h	a	h	h	a	a	a	h	a	a	a	a	a	h	h	a	a	h	a	h	a	h	h	a	h	h	h	h	h	h	a	h	a	h	a	h
m_1676	LG10_YI38	88.801	a	h	h	h	a	a	h	h	h	a	a	a	h	a	a	h	h	h	a	h	h	h	h	h	a	a	h	h	a	h	a	h	a	a	h	a	a	a	a	a	a	h	a	h	a	h	a
m_1677	LG10_YI38	89.395	h	a	a	a	h	h	a	a	a	h	h	h	a	h	h	a	a	a	h	a	a	a	a	a	h	h	a	a	h	a	h	a	h	h	a	h	h	h	h	h	h	a	h	a	h	a	h
m_1678	LG10_YI38	90.097	h	a	a	a	h	h	a	a	a	h	h	h	a	h	h	a	a	a	h	a	a	a	a	a	h	h	a	a	h	a	h	a	h	h	a	h	h	h	h	h	h	a	h	a	h	a	h
m_1679	LG10_YI38	94.318	a	h	a	h	a	a	h	h	h	a	a	a	h	h	a	h	h	h	a	h	h	h	h	h	a	a	h	h	a	h	a	h	a	a	h	a	a	a	a	a	a	h	a	h	a	h	a
m_1680	LG10_YI38	96.747	h	h	h	h	a	h	a	h	a	a	h	h	h	a	h	a	a	a	h	a	h	h	h	h	h	h	a	a	a	a	a	a	a	h	a	h	a	h	h	a	a	h	h	a	h	h	a
m_1681	LG10_YI38	98.576	a	h	a	h	a	a	h	h	h	a	a	a	h	h	a	h	a	h	a	h	h	h	h	h	a	a	h	h	a	h	a	h	a	a	h	a	a	a	a	a	a	h	a	h	a	h	a
m_1682	LG10_YI38	99.176	h	h	h	h	a	h	a	h	a	a	h	h	h	a	h	a	h	a	h	a	h	h	h	h	h	h	a	a	a	a	a	a	a	a	a	h	a	h	h	a	a	h	h	a	h	h	a
m_1683	LG10_YI38	104.961	a	a	a	a	h	a	h	a	h	h	a	a	a	h	a	h	a	h	a	h	a	a	a	a	a	a	h	h	h	h	h	h	a	h	h	a	h	h	a	h	h	h	a	h	a	h	h
m_1684	LG10_YI38	105.713	a	h	a	h	a	a	h	h	h	a	a	a	h	h	a	h	a	h	a	h	h	h	h	h	a	a	h	h	a	h	a	h	a	a	h	a	a	a	a	a	a	h	a	h	a	h	a
m_1685	LG10_YI38	107.227	h	-	h	a	h	h	a	a	a	h	a	h	a	a	-	a	h	a	h	a	a	a	a	a	h	h	a	a	h	a	h	a	h	h	a	h	h	h	h	h	h	a	h	a	h	a	h
m_1686	LG10_YI38	108.74	a	h	a	h	a	a	h	h	h	a	h	a	a	h	a	h	a	h	a	h	h	a	h	h	a	a	h	h	a	h	a	h	a	a	h	a	a	a	a	a	a	h	a	h	a	h	a
m_1687	LG10_YI38	110.254	a	h	a	h	a	a	h	a	h	a	h	a	a	h	a	h	a	h	a	a	h	a	h	h	a	a	h	h	a	h	a	h	a	a	h	a	a	a	a	a	a	h	a	h	a	h	a
m_1688	LG10_YI38	111.286	h	a	h	a	h	h	a	h	a	h	a	h	h	a	h	a	h	a	h	h	a	h	a	a	h	h	a	a	h	a	h	a	h	h	a	h	h	h	h	h	h	a	h	a	h	a	h
m_1689	LG10_YI38	111.858	a	h	a	h	a	a	h	a	h	a	h	a	a	h	a	h	a	h	a	a	h	a	h	h	a	a	h	h	a	h	a	h	a	a	h	a	a	a	a	a	a	h	a	a	a	h	a
m_1690	LG10_YI38	112.43	a	h	a	h	a	a	h	a	h	a	h	a	a	h	a	h	a	h	a	a	h	a	h	h	a	a	h	h	a	h	a	h	a	a	h	a	a	a	a	a	a	h	a	a	a	h	a
m_1691	LG10_YI38	113.001	h	a	h	a	h	h	a	h	a	h	a	h	h	a	h	a	h	a	h	h	a	h	a	a	h	h	a	a	h	a	h	a	h	h	a	h	h	h	h	h	h	a	h	h	h	a	h
m_1692	LG10_YI38	115.337	h	h	h	a	h	h	a	h	a	h	a	h	h	a	h	a	h	a	h	h	a	h	a	a	h	h	a	a	h	a	h	a	h	h	a	h	h	h	h	h	h	a	h	h	-	h	h
m_1693	LG10_YI38	116.488	a	a	a	h	a	a	h	a	h	a	h	a	a	h	a	h	a	h	a	a	h	a	h	h	a	a	h	h	a	h	a	h	a	a	h	a	a	a	a	a	a	h	a	a	a	h	a
m_1694	LG10_YI38	119.429	h	a	h	h	h	h	h	h	a	a	a	h	a	a	h	a	h	h	h	h	h	a	h	h	h	h	a	h	a	a	a	a	h	a	h	h	a	h	h	a	h	a	h	h	h	a	a
m_1695	LG10_YI38	119.907	h	h	h	a	h	h	h	h	a	h	a	h	h	a	h	a	h	a	h	h	a	h	a	a	h	h	a	a	h	a	h	a	h	h	a	h	h	a	h	h	h	h	h	h	h	a	h
m_1696	LG10_YI38	121.864	a	h	a	a	a	a	a	a	h	h	h	a	h	h	a	h	a	a	h	a	a	h	a	a	a	a	h	h	a	h	h	h	a	h	a	a	h	a	a	h	a	a	a	a	a	h	h
m_1697	LG10_YI38	122.418	a	a	a	h	a	a	a	a	h	a	h	a	a	h	a	h	a	h	h	a	h	a	h	h	a	a	h	a	h	h	a	h	a	a	h	a	-	h	a	a	a	a	a	a	a	h	a
m_1698	LG10_YI38	128.364	a	a	a	h	h	a	a	a	h	a	h	a	a	h	a	h	a	h	h	a	h	a	a	h	a	a	h	a	h	h	a	h	a	a	h	a	a	h	a	a	a	a	a	a	a	h	a
m_1699	LG10_YI38	129.397	a	a	a	h	h	a	a	a	h	a	h	a	a	h	a	h	a	h	h	a	h	a	a	h	a	a	h	a	h	h	a	h	a	a	h	a	a	h	a	a	a	a	a	a	a	h	a
m_1700	LG10_YI38	130.795	h	a	h	h	a	h	h	h	a	a	a	h	a	a	h	h	h	h	a	h	h	a	a	h	h	h	a	a	h	a	a	a	h	a	h	h	a	h	a	a	h	h	a	h	h	a	a
m_1701	LG10_YI38	131.466	h	h	h	h	a	h	h	h	a	h	a	h	h	a	h	a	h	a	a	h	a	h	h	a	h	h	a	h	a	a	h	a	h	h	a	h	h	a	h	h	h	h	h	h	h	a	h
m_1702	LG11_YI38	0	a	h	h	h	a	h	a	h	a	a	h	a	h	a	a	h	a	h	a	a	h	h	h	a	a	h	h	h	h	a	h	h	h	h	a	h	a	a	h	h	a	a	h	a	a	a	a
m_1703	LG11_YI38	0.685	a	h	h	h	a	h	a	h	a	a	h	a	h	a	a	h	a	h	a	a	h	h	h	a	a	h	h	h	h	a	h	h	h	h	a	h	a	a	h	h	a	a	a	a	a	a	a
m_1704	LG11_YI38	1.027	a	h	h	h	a	h	a	h	a	a	h	a	h	a	a	h	a	h	a	a	a	h	h	a	a	h	h	h	h	a	h	h	h	h	a	h	a	a	h	h	a	a	a	a	a	a	a
m_1705	LG11_YI38	2.653	a	h	a	h	a	a	h	a	h	h	a	h	a	h	h	h	h	a	h	h	a	a	a	h	h	h	h	h	h	a	a	a	a	a	a	a	a	a	h	a	h	a	h	a	h	h	a
m_1706	LG11_YI38	3.46	a	h	h	h	a	-	a	h	a	a	h	a	h	a	a	h	a	h	a	a	a	a	h	a	a	h	h	h	h	a	h	h	h	h	a	h	a	a	h	h	a	a	a	a	a	-	a
m_1707	LG11_YI38	3.975	a	h	a	h	a	a	h	a	h	h	a	h	a	h	h	h	h	a	h	h	a	a	a	h	h	h	h	h	h	a	a	a	a	a	a	a	a	a	h	a	h	a	h	a	h	h	a
m_1708	LG11_YI38	4.489	h	a	a	a	h	a	h	a	h	h	a	h	a	h	h	a	h	a	h	h	h	h	a	h	h	a	a	a	a	h	a	a	h	a	h	a	h	h	a	a	h	h	h	h	h	h	h
m_1709	LG11_YI38	5.523	h	a	a	a	h	-	h	a	h	h	a	h	a	h	h	a	h	a	h	h	h	h	a	h	h	a	a	a	a	h	a	a	h	a	h	a	h	h	a	a	h	h	h	h	h	h	h
m_1710	LG11_YI38	8.244	a	h	a	h	a	a	h	a	h	h	a	h	a	h	h	h	h	a	h	h	a	a	a	h	h	h	h	h	h	a	a	a	a	a	a	a	a	a	h	a	h	a	h	h	h	h	a
m_1711	LG11_YI38	10.964	a	h	a	h	a	h	h	a	h	h	a	h	a	h	h	h	h	a	h	h	a	a	a	h	h	h	h	h	h	a	a	a	a	a	a	a	a	a	h	a	h	a	h	h	h	h	a
m_1712	LG11_YI38	13.685	a	h	a	h	a	h	h	a	h	h	a	h	a	h	h	h	h	a	h	h	a	a	a	h	h	h	h	h	a	a	a	a	a	a	a	a	a	a	h	a	h	a	h	h	h	h	a
m_1713	LG11_YI38	14.579	h	a	h	a	h	a	a	h	a	a	h	a	h	a	a	a	a	h	a	a	h	h	h	a	a	a	a	a	h	h	h	h	h	h	h	h	h	a	a	h	a	h	a	a	a	a	h
m_1714	LG11_YI38	15.473	h	-	a	a	h	h	h	a	h	h	a	h	a	h	h	a	h	a	h	h	h	h	a	a	h	a	a	h	h	h	-	a	h	a	h	a	h	a	a	a	a	a	a	a	h	h	h
m_1715	LG11_YI38	15.816	h	a	a	a	h	h	h	a	h	h	a	h	a	h	h	a	h	a	h	h	h	h	a	a	h	a	a	h	h	h	a	a	h	a	h	a	a	a	a	a	a	a	a	a	h	h	h
m_1716	LG11_YI38	16.547	a	h	a	h	a	h	h	a	h	h	a	h	a	h	h	h	h	a	h	h	a	a	a	h	h	h	h	h	a	a	a	a	a	a	a	a	a	h	h	a	h	a	h	h	h	h	a
m_1717	LG11_YI38	20.395	h	a	a	a	h	h	h	a	h	h	a	a	a	h	h	a	h	a	h	h	h	h	a	a	h	a	a	h	h	h	a	a	h	a	h	a	a	a	a	a	a	a	a	a	h	h	h
m_1718	LG11_YI38	24.542	a	h	a	h	a	h	h	a	h	h	a	a	a	h	h	h	h	a	h	a	a	a	a	h	h	h	h	h	a	a	a	a	h	a	a	a	a	h	h	a	h	a	h	h	h	h	a
m_1719	LG11_YI38	25.886	a	h	a	h	a	h	h	a	h	h	a	a	a	h	h	h	h	a	h	a	a	a	a	h	h	h	h	h	a	a	a	a	h	a	a	a	a	h	h	a	h	a	h	h	h	h	a
m_1720	LG11_YI38	27.916	a	h	a	h	a	h	a	h	h	a	h	h	a	a	a	h	a	h	a	h	a	a	h	h	a	h	h	a	a	a	h	h	h	h	a	h	h	h	h	h	h	h	h	h	a	h	h
m_1721	LG11_YI38	28.258	a	h	a	h	a	h	a	a	h	a	h	h	a	a	a	h	a	h	a	h	a	a	h	h	a	h	h	a	a	a	h	h	h	h	a	h	h	h	h	h	h	h	h	h	a	h	h
m_1722	LG11_YI38	29.659	a	h	a	h	a	h	a	a	h	a	h	h	a	a	a	h	a	h	a	h	a	a	h	h	a	h	h	a	a	h	h	h	h	h	a	h	h	h	h	h	h	h	h	h	a	h	h
m_1723	LG11_YI38	30.702	a	h	a	h	a	h	a	a	h	a	h	h	a	a	a	h	a	h	a	h	a	a	h	h	a	h	h	a	a	h	h	h	h	h	a	h	h	h	h	h	h	h	h	h	a	h	h
m_1724	LG11_YI38	31.387	h	a	h	a	h	a	a	a	a	a	h	h	a	a	a	a	a	h	a	h	h	h	h	a	a	a	a	a	h	a	h	h	a	h	h	h	h	a	a	h	a	h	a	a	a	a	a
m_1725	LG11_YI38	34.232	a	h	a	h	a	h	h	h	h	h	a	a	h	h	h	h	h	a	h	a	a	a	a	h	h	h	h	h	a	h	a	a	h	a	a	a	a	h	h	a	h	a	h	h	h	h	h
m_1726	LG11_YI38	37.09	a	a	h	a	h	a	a	a	a	a	h	h	a	a	a	a	a	h	a	h	h	h	h	a	a	a	a	h	h	a	h	a	a	h	h	h	h	a	a	a	a	h	a	a	a	a	a
m_1727	LG11_YI38	43.762	h	a	a	h	h	h	h	h	h	h	a	a	h	h	h	a	h	a	h	a	a	a	a	h	h	a	h	a	a	h	a	h	h	a	a	a	a	h	h	h	h	a	h	h	a	a	h
m_1728	LG11_YI38	46.098	h	a	a	h	h	h	h	h	h	h	a	a	h	h	h	a	h	a	h	a	a	a	h	h	h	a	h	a	a	h	a	h	h	h	a	a	a	h	h	h	h	a	h	h	a	a	h
m_1729	LG11_YI38	47.25	h	a	h	h	a	a	h	h	a	h	a	a	h	a	h	h	h	a	a	h	h	h	h	a	a	h	a	a	a	a	a	h	a	a	h	a	a	a	a	h	a	a	a	a	a	h	a
m_1730	LG11_YI38	54.587	h	a	a	h	h	h	h	h	h	h	a	a	h	a	h	a	h	a	h	a	a	a	h	h	h	a	h	a	a	h	a	h	h	h	a	a	h	h	h	h	h	a	h	h	a	a	h
m_1731	LG11_YI38	55.629	h	a	h	h	a	a	h	h	a	h	a	a	h	h	h	h	h	a	a	h	h	h	h	a	a	h	a	a	a	a	a	h	a	a	h	a	h	a	a	h	a	h	a	h	a	h	h
m_1732	LG11_YI38	56.548	h	a	a	h	h	h	h	h	h	h	a	a	h	a	h	a	h	a	h	a	a	a	h	h	h	a	h	a	a	h	a	h	h	h	a	a	h	h	h	h	h	h	h	h	a	a	h
m_1733	LG11_YI38	57.004	a	h	a	a	h	h	a	a	h	a	h	h	a	a	a	a	a	h	h	a	a	a	a	h	h	a	h	h	h	a	h	a	h	h	a	h	a	h	h	a	h	a	h	a	h	a	a
m_1734	LG11_YI38	57.346	a	h	h	a	a	a	a	a	a	a	h	h	a	h	a	h	a	h	a	h	h	h	a	a	a	h	a	h	h	a	h	a	a	a	h	h	a	a	a	a	a	a	a	a	h	h	a
m_1735	LG11_YI38	57.689	h	h	a	h	h	h	h	h	h	h	h	h	h	a	h	a	h	h	h	a	a	a	h	h	h	a	h	h	h	h	h	h	h	h	a	h	h	h	h	h	h	h	h	h	h	a	h
m_1736	LG11_YI38	58.031	h	a	h	h	a	a	h	h	a	h	a	a	h	h	a	h	h	a	a	h	h	h	h	a	a	h	a	a	a	h	a	h	a	a	h	a	h	a	a	h	a	h	a	h	h	h	h
m_1737	LG11_YI38	58.218	a	h	h	a	a	a	a	a	a	a	h	h	a	h	h	h	a	h	a	h	h	h	a	a	a	h	a	h	h	a	h	a	a	a	h	h	a	a	a	a	a	a	a	a	a	h	a
m_1738	LG11_YI38	58.405	a	h	h	a	a	a	a	a	a	a	h	h	a	h	h	h	a	h	a	h	h	h	a	a	a	h	a	h	h	a	h	a	a	a	h	h	a	a	a	a	a	a	a	a	a	h	a
m_1739	LG11_YI38	59.482	h	a	a	h	h	h	h	h	h	h	a	a	h	a	a	a	h	a	h	a	a	a	h	h	h	a	h	a	a	h	a	h	h	h	a	a	h	h	h	h	h	h	h	h	h	a	h
m_1740	LG11_YI38	60.559	a	h	h	a	a	a	a	a	a	a	h	h	a	h	h	h	a	h	a	h	h	h	a	a	a	h	a	h	h	a	h	a	a	a	h	h	a	a	a	a	a	a	a	a	a	h	a
m_1741	LG11_YI38	61.636	h	a	a	h	h	h	h	h	h	h	a	a	h	a	a	a	h	a	h	a	a	a	h	h	h	a	h	a	a	h	a	h	h	h	a	a	h	h	h	h	h	h	h	h	h	h	h
m_1742	LG11_YI38	62.713	h	a	a	h	h	h	h	h	h	h	a	a	h	a	a	a	h	a	h	a	a	a	h	h	h	a	h	a	a	h	a	h	h	h	a	a	h	h	h	h	h	h	h	h	h	h	h
m_1743	LG11_YI38	64.888	h	a	h	h	a	a	h	h	a	h	a	a	h	h	a	h	a	a	h	h	h	a	h	a	a	h	a	a	a	h	a	h	a	a	h	a	h	a	a	h	a	h	a	h	h	a	h
m_1744	LG11_YI38	66.619	h	a	h	h	a	a	h	h	a	h	a	a	h	h	a	h	a	a	h	h	h	a	h	a	a	h	a	a	a	h	a	h	a	a	h	a	h	a	a	h	a	h	a	h	h	a	h
m_1745	LG11_YI38	67.267	h	a	a	h	h	h	h	h	h	h	a	a	h	a	a	a	h	a	h	a	a	a	h	h	h	a	h	a	a	h	a	h	h	h	a	a	h	h	h	h	a	h	h	h	h	h	h
m_1746	LG11_YI38	67.916	a	h	h	a	a	a	a	a	a	a	h	h	a	h	h	h	a	h	a	h	h	h	a	a	a	h	a	h	h	a	h	a	a	a	h	h	a	a	a	a	h	a	a	a	a	a	a
m_1747	LG11_YI38	68.564	a	h	h	a	a	a	a	a	a	a	h	h	a	h	h	h	a	h	a	h	h	h	a	a	a	h	a	h	h	a	h	a	a	a	h	h	a	a	a	a	h	a	a	a	a	a	a
m_1748	LG11_YI38	73.059	h	a	h	h	a	a	h	h	a	a	a	a	h	h	h	a	a	a	h	h	h	a	h	h	a	h	a	a	h	h	a	h	h	a	h	h	h	a	a	h	h	h	a	h	h	a	h
m_1749	LG11_YI38	76.603	a	h	h	a	a	a	a	a	a	a	h	h	a	h	h	h	a	h	a	h	a	h	a	a	a	h	a	h	h	a	h	a	a	a	h	a	a	a	a	a	h	a	a	a	a	a	a
m_1750	LG11_YI38	77.464	h	a	a	h	h	h	h	h	h	h	a	a	h	a	a	a	a	a	h	a	h	a	h	h	h	a	h	a	a	h	a	h	h	h	a	h	h	h	h	h	a	h	h	h	h	h	h
m_1751	LG11_YI38	78.325	a	h	a	a	h	h	h	a	h	h	h	h	a	a	a	h	a	h	a	h	h	h	a	a	h	a	h	h	a	a	h	a	a	h	a	h	a	h	h	h	h	h	h	a	a	h	a
m_1752	LG11_YI38	79.367	a	h	a	a	h	h	h	a	h	h	h	h	h	a	a	h	a	h	a	h	h	h	a	a	h	a	h	h	a	a	h	a	a	h	h	h	a	h	h	h	h	h	h	a	a	a	a
m_1753	LG11_YI38	82.212	a	h	a	a	h	h	h	a	h	h	h	a	h	a	a	h	a	h	a	h	h	h	a	a	h	a	h	h	a	h	h	a	a	h	h	h	a	a	h	h	h	h	h	a	a	a	a
m_1754	LG11_YI38	91.547	h	a	h	h	h	h	a	h	a	h	a	a	h	a	a	a	a	a	h	a	h	a	h	h	h	a	h	a	a	h	a	a	h	h	a	h	h	h	h	h	a	h	h	a	a	h	h
m_1755	LG11_YI38	97.266	h	a	h	h	h	a	a	h	a	h	a	a	h	a	a	h	a	a	h	a	h	a	h	h	h	h	h	h	a	h	a	a	h	h	a	h	h	h	a	h	a	h	h	a	a	h	a
m_1756	LG11_YI38	98.474	a	h	a	a	a	h	h	a	h	a	h	h	a	h	h	a	h	h	a	h	a	h	a	a	a	a	a	a	h	a	h	h	a	a	h	a	a	a	h	a	h	a	a	h	h	a	h
m_1757	LG11_YI38	99.074	h	a	h	h	h	a	a	h	a	h	a	a	h	a	a	h	a	a	h	a	h	a	h	h	h	h	h	h	a	a	a	a	h	h	a	h	h	h	a	h	a	h	h	a	a	h	a
m_1758	LG11_YI38	100.282	a	h	a	a	a	h	h	a	h	a	h	h	a	h	h	a	h	h	a	h	a	h	a	a	a	a	a	a	h	h	h	h	a	a	h	a	a	a	h	a	h	a	a	h	h	a	h
m_1759	LG11_YI38	100.882	a	h	a	a	a	h	h	a	h	a	h	h	a	h	h	a	h	h	a	h	a	h	a	a	a	a	a	a	h	h	h	h	a	a	h	a	a	a	h	a	h	a	a	h	h	a	h
m_1760	LG11_YI38	102.09	a	h	a	a	a	h	h	a	h	a	h	h	a	h	h	a	h	h	a	h	a	h	a	a	a	a	a	a	h	h	h	h	a	a	h	a	a	a	h	a	h	a	a	h	h	a	h
m_1761	LG11_YI38	103.298	h	a	h	h	h	a	a	h	a	a	a	a	h	a	a	h	a	a	h	a	h	a	h	h	h	h	h	h	a	a	a	a	h	h	a	h	h	h	a	h	a	h	h	a	a	h	a
m_1762	LG11_YI38	105.122	a	h	a	a	a	h	h	a	h	h	h	h	a	h	h	a	h	h	a	h	a	h	a	a	a	a	a	a	h	h	h	h	h	a	h	a	a	a	h	a	h	a	a	h	h	a	h
m_1763	LG11_YI38	105.722	h	a	h	h	h	a	a	h	a	a	a	a	h	a	a	h	a	a	h	a	h	a	h	h	h	h	h	h	a	a	a	a	a	h	a	h	h	h	a	h	a	h	h	a	a	h	a
m_1764	LG11_YI38	106.322	h	a	h	h	h	a	a	h	a	a	a	a	h	a	a	h	a	a	h	a	h	a	h	h	h	h	h	h	a	a	a	a	a	h	a	h	h	h	a	h	a	h	h	a	a	h	a
m_1765	LG11_YI38	106.922	h	a	h	h	h	a	a	h	a	a	a	a	h	a	a	h	a	a	h	a	h	a	h	h	h	h	a	h	a	a	a	a	a	h	a	h	h	h	a	h	a	h	h	a	a	h	a
m_1766	LG11_YI38	108.747	h	a	h	h	h	a	a	h	a	a	a	a	h	a	a	h	a	a	h	a	h	a	h	h	h	h	a	h	a	a	a	a	a	h	a	h	h	h	a	h	a	h	h	a	a	h	a
m_1767	LG11_YI38	109.346	h	a	h	h	h	a	a	h	a	a	a	a	h	a	a	h	a	a	h	a	h	a	h	h	h	h	a	h	a	a	a	a	a	h	a	h	h	h	a	h	a	h	h	a	a	h	a
m_1768	LG11_YI38	109.946	h	a	h	h	h	a	a	h	a	a	a	a	h	a	a	h	a	a	h	a	h	a	h	a	h	h	a	h	a	a	a	a	a	h	a	h	h	h	a	h	a	h	h	a	a	h	a
m_1769	LG11_YI38	111.154	a	h	h	a	h	h	h	a	a	a	h	a	h	h	a	a	a	h	a	a	a	h	a	h	h	h	a	h	a	a	h	h	h	h	h	h	a	a	h	h	a	h	h	h	h	a	h
m_1770	LG11_YI38	112.186	a	h	h	a	h	h	h	a	a	a	h	a	h	h	h	a	a	h	a	a	a	h	a	h	h	h	a	h	a	a	h	h	h	h	h	h	a	a	h	h	a	h	h	h	h	a	h
m_1771	LG11_YI38	113.235	h	a	h	h	h	a	a	h	a	a	a	a	h	a	h	h	a	a	h	a	h	a	h	a	h	h	a	h	a	a	h	a	a	h	a	h	h	h	a	h	a	h	h	a	a	h	a
m_1772	LG11_YI38	115.347	a	h	h	a	h	h	h	a	a	a	h	a	h	h	h	a	a	h	a	a	a	h	a	h	h	h	a	h	a	a	h	h	h	h	h	h	a	a	h	h	a	h	h	h	h	a	h
m_1773	LG11_YI38	115.69	a	h	h	a	h	h	h	a	a	a	h	a	h	h	h	a	a	h	a	a	a	h	a	h	h	h	a	h	a	a	h	h	h	h	h	h	a	a	h	h	a	h	h	h	h	a	h
m_1774	LG11_YI38	117.455	h	h	h	h	h	h	h	h	a	h	h	a	h	h	h	h	a	h	h	a	h	h	-	h	h	h	a	h	a	a	h	h	h	h	h	h	h	h	h	h	a	h	h	h	h	h	h
[truncated: 92 more columns]
